# Supplementary material for: Echium amoenum and Rosmarinic Acid Suppress the Growth and Metastasis of Gastric Cancer AGS Cells by Promoting Apoptosis and Inhibiting EMT
Source: Int J Mol Sci. 2024 Nov 30;25(23):12909. doi: 10.3390/ijms252312909 (PMC11641741; doi:10.3390/ijms252312909)
Supplement: Supplementary file 1 [file ijms-25-12909-s001.zip]

Archive with 66 entries (59 files):
- EAEC & RA_Mass analysis raw data/
- EAEC & RA_Mass analysis raw data/ACQUDB/
- EAEC & RA_Mass analysis raw data/ACQUDB/20230911.acm
- EAEC & RA_Mass analysis raw data/ACQUDB/20230911.exp
- EAEC & RA_Mass analysis raw data/ACQUDB/20230911.ipr
- EAEC & RA_Mass analysis raw data/ACQUDB/20230911.w2200
- EAEC & RA_Mass analysis raw data/ACQUDB/20230911.wpda
- EAEC & RA_Mass analysis raw data/ACQUDB/20230911.wvhp
- EAEC & RA_Mass analysis raw data/Data/
- EAEC & RA_Mass analysis raw data/Data/Ethyl acetate extract of Echium amoenum.raw/
- EAEC & RA_Mass analysis raw data/Data/Ethyl acetate extract of Echium amoenum.raw/_CHRO001.DAT
- EAEC & RA_Mass analysis raw data/Data/Ethyl acetate extract of Echium amoenum.raw/_CHROMS.INF
- EAEC & RA_Mass analysis raw data/Data/Ethyl acetate extract of Echium amoenum.raw/_extern.inf
- EAEC & RA_Mass analysis raw data/Data/Ethyl acetate extract of Echium amoenum.raw/_FUNC001.DAT
- EAEC & RA_Mass analysis raw data/Data/Ethyl acetate extract of Echium amoenum.raw/_FUNC001.IDX
- EAEC & RA_Mass analysis raw data/Data/Ethyl acetate extract of Echium amoenum.raw/_FUNC001.STS
- EAEC & RA_Mass analysis raw data/Data/Ethyl acetate extract of Echium amoenum.raw/_FUNC002.DAT
- EAEC & RA_Mass analysis raw data/Data/Ethyl acetate extract of Echium amoenum.raw/_FUNC002.IDX
- EAEC & RA_Mass analysis raw data/Data/Ethyl acetate extract of Echium amoenum.raw/_FUNC002.STS
- EAEC & RA_Mass analysis raw data/Data/Ethyl acetate extract of Echium amoenum.raw/_FUNC003.DAT
- EAEC & RA_Mass analysis raw data/Data/Ethyl acetate extract of Echium amoenum.raw/_FUNC003.IDX
- EAEC & RA_Mass analysis raw data/Data/Ethyl acetate extract of Echium amoenum.raw/_FUNC003.STS
- EAEC & RA_Mass analysis raw data/Data/Ethyl acetate extract of Echium amoenum.raw/_FUNC004.DAT
- EAEC & RA_Mass analysis raw data/Data/Ethyl acetate extract of Echium amoenum.raw/_FUNC004.IDX
- EAEC & RA_Mass analysis raw data/Data/Ethyl acetate extract of Echium amoenum.raw/_FUNCTNS.INF
- EAEC & RA_Mass analysis raw data/Data/Ethyl acetate extract of Echium amoenum.raw/_HEADER.TXT
- EAEC & RA_Mass analysis raw data/Data/Ethyl acetate extract of Echium amoenum.raw/_INLET.INF
- EAEC & RA_Mass analysis raw data/Data/Rosmarinic acid.raw/
- EAEC & RA_Mass analysis raw data/Data/Rosmarinic acid.raw/_CHRO001.DAT
- EAEC & RA_Mass analysis raw data/Data/Rosmarinic acid.raw/_CHROMS.INF
- EAEC & RA_Mass analysis raw data/Data/Rosmarinic acid.raw/_extern.inf
- EAEC & RA_Mass analysis raw data/Data/Rosmarinic acid.raw/_FUNC001.DAT
- EAEC & RA_Mass analysis raw data/Data/Rosmarinic acid.raw/_FUNC001.IDX
- EAEC & RA_Mass analysis raw data/Data/Rosmarinic acid.raw/_FUNC001.STS
- EAEC & RA_Mass analysis raw data/Data/Rosmarinic acid.raw/_FUNC002.DAT
- EAEC & RA_Mass analysis raw data/Data/Rosmarinic acid.raw/_FUNC002.IDX
- EAEC & RA_Mass analysis raw data/Data/Rosmarinic acid.raw/_FUNC002.STS
- EAEC & RA_Mass analysis raw data/Data/Rosmarinic acid.raw/_FUNC003.DAT
- EAEC & RA_Mass analysis raw data/Data/Rosmarinic acid.raw/_FUNC003.IDX
- EAEC & RA_Mass analysis raw data/Data/Rosmarinic acid.raw/_FUNC003.STS
- EAEC & RA_Mass analysis raw data/Data/Rosmarinic acid.raw/_FUNC004.DAT
- EAEC & RA_Mass analysis raw data/Data/Rosmarinic acid.raw/_FUNC004.IDX
- EAEC & RA_Mass analysis raw data/Data/Rosmarinic acid.raw/_FUNCTNS.INF
- EAEC & RA_Mass analysis raw data/Data/Rosmarinic acid.raw/_HEADER.TXT
- EAEC & RA_Mass analysis raw data/Data/Rosmarinic acid.raw/_INLET.INF
- EAEC & RA_Mass analysis raw data/Data/Test.raw/
- EAEC & RA_Mass analysis raw data/Data/Test.raw/_CHRO001.DAT
- EAEC & RA_Mass analysis raw data/Data/Test.raw/_CHROMS.INF
- EAEC & RA_Mass analysis raw data/Data/Test.raw/_extern.inf
- EAEC & RA_Mass analysis raw data/Data/Test.raw/_FUNC001.DAT
- EAEC & RA_Mass analysis raw data/Data/Test.raw/_FUNC001.IDX
- EAEC & RA_Mass analysis raw data/Data/Test.raw/_FUNC001.STS
- EAEC & RA_Mass analysis raw data/Data/Test.raw/_FUNC002.DAT
- EAEC & RA_Mass analysis raw data/Data/Test.raw/_FUNC002.IDX
- EAEC & RA_Mass analysis raw data/Data/Test.raw/_FUNC002.STS
- EAEC & RA_Mass analysis raw data/Data/Test.raw/_FUNC003.DAT
- EAEC & RA_Mass analysis raw data/Data/Test.raw/_FUNC003.IDX
- EAEC & RA_Mass analysis raw data/Data/Test.raw/_FUNC003.STS
- EAEC & RA_Mass analysis raw data/Data/Test.raw/_FUNC004.DAT
- EAEC & RA_Mass analysis raw data/Data/Test.raw/_FUNC004.IDX
- EAEC & RA_Mass analysis raw data/Data/Test.raw/_FUNCTNS.INF
- EAEC & RA_Mass analysis raw data/Data/Test.raw/_HEADER.TXT
- EAEC & RA_Mass analysis raw data/Data/Test.raw/_INLET.INF
- EAEC & RA_Mass analysis raw data/Project.Ini
- EAEC & RA_Mass analysis raw data/SampleDB/
- EAEC & RA_Mass analysis raw data/SampleDB/20230911.SPL
