# Supplementary material for: Echium amoenum and Rosmarinic Acid Suppress the Growth and Metastasis of Gastric Cancer AGS Cells by Promoting Apoptosis and Inhibiting EMT
Source: Int J Mol Sci. 2024 Nov 30;25(23):12909. doi: 10.3390/ijms252312909 (PMC11641741; doi:10.3390/ijms252312909)
Supplement: Supplementary file 1 [file ijms-25-12909-s001.zip › EAEC & RA_Mass analysis raw data/ACQUDB/20230911.acm]

<?xml version="1.0" encoding="UTF-8"?>
<AcquityCMMethod xmlns:xsi="http://www.w3.org/2001/XMLSchema-instance" xsi:noNamespaceSchemaLocation="..\AcquityCM-Method-r100.xsd" version="2" modified="true">
	<RunTime>12.00</RunTime>
	<Comment/>
	<ColumnManager>
		<ValvePosition>ValvePosition_1</ValvePosition>
		<ValvePos1>ValvePositionAdv_-4</ValvePos1>
		<ValvePos2>ValvePositionAdv_-4</ValvePos2>
		<ValvePos3>ValvePositionAdv_-4</ValvePos3>
		<ValvePos4>ValvePositionAdv_-4</ValvePos4>
		<ValvePos5>ValvePositionAdv_-4</ValvePos5>
		<SetColumnTemperature>35.0</SetColumnTemperature>
		<TemperatureZone1>HeaterOff_-1</TemperatureZone1>
		<TemperatureZone2>HeaterOff_-1</TemperatureZone2>
		<TemperatureZone3>HeaterOff_-1</TemperatureZone3>
		<TemperatureZone4>HeaterOff_-1</TemperatureZone4>
		<TemperatureZone5>HeaterOff_-1</TemperatureZone5>
		<TemperatureZone6>HeaterOff_-1</TemperatureZone6>
		<EquilibrationTime>0.1</EquilibrationTime>
		<EnablePreheaterTempDataChannel>false</EnablePreheaterTempDataChannel>
		<EnableValvePositionDataChannel>false</EnableValvePositionDataChannel>
		<EnableAmbientTempDataChannel>false</EnableAmbientTempDataChannel>
		<EnableColumnTempDataChannel>false</EnableColumnTempDataChannel>
		<EnableColumnTempDataChannel1>false</EnableColumnTempDataChannel1>
		<EnableColumnTempDataChannel2>false</EnableColumnTempDataChannel2>
		<EnableColumnTempDataChannel3>false</EnableColumnTempDataChannel3>
		<EnableColumnTempDataChannel4>false</EnableColumnTempDataChannel4>
		<EnableColumnTempDataChannel5>false</EnableColumnTempDataChannel5>
		<EnableColumnTempDataChannel6>false</EnableColumnTempDataChannel6>
		<EnableAlarmBand>true</EnableAlarmBand>
		<SetAlarmBandDegC>5.0</SetAlarmBandDegC>
		<Switch1>InitialSwitchState_5</Switch1>
		<Switch2>InitialSwitchState_5</Switch2>
		<Switch3>InitialSwitchState_5</Switch3>
		<Switch4>InitialSwitchState_5</Switch4>
		<RunEvents>false</RunEvents>
		<PreAnalysisTime>false</PreAnalysisTime>
		<ShutDownAllColumns>false</ShutDownAllColumns>
		<Mode>0</Mode>
		<EventTable/>
		<TwoDRepeat>false</TwoDRepeat>
		<PreHeaterMode>MethodPreHeaterMode_0</PreHeaterMode>
	</ColumnManager>
</AcquityCMMethod>
