# Supplementary material for: Echium amoenum and Rosmarinic Acid Suppress the Growth and Metastasis of Gastric Cancer AGS Cells by Promoting Apoptosis and Inhibiting EMT
Source: Int J Mol Sci. 2024 Nov 30;25(23):12909. doi: 10.3390/ijms252312909 (PMC11641741; doi:10.3390/ijms252312909)
Supplement: Supplementary file 1 [file ijms-25-12909-s001.zip › EAEC & RA_Mass analysis raw data/ACQUDB/20230911.exp]

GENERAL INFORMATION
ExperimentName,C:\Project_2023\Prof_HJ Jung\20230911.PRO\ACQUDB\20230911.exp
ExperimentCreationTime,Mon 11 Sep 2023 09:50:01
VersionNumber,1.0
ExperimentDuration,12
AnalogChannelDescription1,Channel 1,Disabled
AnalogChannelDescription2,Channel 2,Disabled
AnalogChannelDescription3,Channel 3,Disabled
AnalogChannelDescription4,Channel 4,Disabled
AnalogChannelDescription5,Channel 5,Disabled
AnalogChannelDescription6,Channel 6,Disabled
AnalogChannelDescription7,Channel 7,Disabled
AnalogChannelDescription8,Channel 8,Disabled
MUXAnalogOffset1,0
MUXAnalogOffset2,0
MUXAnalogOffset3,0
MUXAnalogOffset4,0
MUXAnalogOffset5,0
MUXAnalogOffset6,0
MUXAnalogOffset7,0
MUXAnalogOffset8,0
ExperimentCalibrationFilename,C:\MassLynx\IntelliStart\Results\20230911-1.cal,Enabled
ExperimentNegCalibrationFilename,,Disabled
SolventDelayStart1,0
SolventDelayEnd1,0
SolventDelayTemp1,0
SolventDelayStart2,0
SolventDelayEnd2,0
SolventDelayTemp2,0
SolventDelayStart3,0
SolventDelayEnd3,0
SolventDelayTemp3,0
SolventDelayStart4,0
SolventDelayEnd4,0
SolventDelayTemp4,0
SolventDelayDivertValveEnabled,0
ReferenceFrequency,10
ReferenceConeVoltage,40
ReferenceScanTime,1
ReferenceCentroidAverage,3
ReferenceSetMass,0
ReferenceCollisionEnergy,4
PositivePolarity,1
DREGain,100
OpticMode,0
AutoDetectorCheck,0
ProbeTemperatureRamping,0
ProbeTemperatureStart,20
ProbeTemperatureEnd,650
ProbeTemperatureIncrement,20
DREExtended,1
ExperimentExtension,TIMED_EVENTS_EXTENSION
ExperimentExtensionData,1,4,-60.000000,Flow State,LC,Sample,-60.000000,Reservoir,B,LockSpray,-60.000000,Refill,Auto-Refill,LockSpray,-60.000000,Infusion,Start,LockSpray
NumberOfFunctions,1
FunctionTypes,MSe Centroid

FUNCTION 1
FunctionType,MSe Centroid
FunctionDataFormat,Centroid
FunctionIonMode,ES Mode
FunctionPolarity,Positive
FunctionInstrumentConditions,c:\masslynx\default.pro\acqudb\default.ipr
FunctionStartMass,50
FunctionEndMass,1700
FunctionStartTime(min),0
FunctionEndTime(min),12
FunctionScanTime(sec),0.15
FunctionInterScanTime(sec),0.015
Scans To Sum,1000000
Resolution,1000
PrimaryScanLock,2
SecondaryScanLock,2
ThresholdLock,100
StepLock,0.02
FunctionOnOffState,1
PeakDisplayTuneMode,0
FastDDA,0
SIRMode,Peak Top
NumSIRMasses,0
FastLockOn,1
UseOpticMode,0
FragmentationMode,0
RuleFile,
UseRuleFileFiltering,0
MaintainIMS,1
OverrideIMSWaveWidth,0
OverrideTransferWaveWidth,0
IMSWaveWidthVal,1200
TransferWaveWidthVal,1200
SaveRawEIData,0
ConeVoltage,40
UseTunePageConeVoltage,1
UseCVRamp,0
CVRampStart,50
CVRampEnd,100
CVRampStartMass,1000
CVRampEndMass,2000
UseTuneProbeTemp,1
ProbeTemp,550
Gain,1
PointsPerAMU,16
StoreZeros,false
TICThreshold,1
IntensityThreshold,0
MSThreshold,5
DiscardSurveyData,0
MSMSStartMass,50
MSMSEndMass,1700
MSMSNumberOfComponents,0
MSMSDataFormat,Continuum
MSMSScanTime,1
MSMSInterScanTime,0.015
MSMSUseInstrumentConditions,0
MSMSInstrumentConditions,
MSMSUseTunePageConeVoltage,1
MSMSConeVoltage,40
MSMSUseTICFallsBelow,0
MSMSUseTICRisesAbove,0
MSMSUseIntensityFallsBelow,0
MSMSThreshold,0
MSMSTICFallsBelow,0
MSMSTICRisesAbove,0
MSMSIntensityFallsBelow,0
MSMSUseSwitchAfterTime,0
MSMSSwitchAfterTime,10
MSMSUseSwitchAfter1Scan,0
MSMSUseSwitchAfterNScans,0
MSMSSwitchAfterNScans,0
MSMSUseEDC,0
MSMSUseHDC,0
MSMSHDCFile,
MSMSEDCMass,200
MSMSFragmentationType,0
UseAbsenceProductIons,0
UseAbsenceNeutralLoss,0
AbsenceThreshold,10
TrapHighCollisionEnergy,30
TrapLowCollisionEnergy,10
TransferHighCollisionEnergy,30
TransferLowCollisionEnergy,10
PIDEnable,0
PIDToleranceWindow,100
PIDRetentionTimeWindow,10
PIDPeakThreshold,10
PIDAllIonsPresent,0
PIDFilename,
NLEnable,0
NLToleranceWindow,100
NLPeakThreshold,10
NLAllIonsPresent,0
NLFilename,
UseHighCEStep,0
HighCEStep,40
HighCEStepAfterTime,500
UseRealTimeExclusion,0
UseAutoExclude,1
UseIncludeAfterTime,0
IncludeAfterTime,10
ExcludeMassToleranceWindow,100
ExcludeRetentionTimeWindow,10
UseExcludeMassRanges,0
ExcludeMassRanges,
UseExcludeMassFile,0
ExcludeMassFilename,
UseIntensityPeakDetection,1
UseChargeStatePeakDetection,0
UseDeisotopePeakDetection,1
UseIsotopicPatternPeakDetection,0
IntensityBasedAdvOption,0
IntensityBasedDetectionWindow,1
DeisotopeAdvOption,0
DeisotopeToleranceWindow,0.2
ManualDeisotopeToleranceWindow,3
DeisotopeExtractionWindow,4
ManualDeisotopeExtractionWindow,4
CSAdvOption,0
CSNumberComponents,60
ManualCSNumberComponents,60
CSToleranceWindow,3
ManualCSToleranceWindow,3
CSExtractionWindow,2
ManualCSExtractionWindow,2
IncludeByChargeState,
IsotopicPtnUseSecondMassDiff,0
IsotopicPtnUseIntensityRatio,1
IsotopicPtnFirstMassDiff,1
IsotopicPtnFirstRatioEdit1,1
IsotopicPtnFirstRatioEdit2,1
IsotopicPtnSecondMassDiff,2
IsotopicPtnSecondRatioEdit1,1
IsotopicPtnSecondRatioEdit2,1
IsotopicPtnPeakThreshold,10
IsotopicPtnMassTolerance,100
IsotopicPtnRatioTolerance,30
UseTunePageCE,1
UseFixedCE,0
UseCEProfile,0
UseTunePageCE2,1
UseFixedCE2,0
UseCSRecognition,0
FixedCE,6
FixedCE2,6
CEProfileFilename,
FragmentationMode,0
MaximumChargeStates,1
CSRecognitionAdvOption,0
CSRecognitionNumberComponents,60
CSRecognitionToleranceWindow,3
CSRecognitionExtractionWindow,2
ManualCSRecognitionNumberComponents,60
ManualCSRecognitionToleranceWindow,3
ManualCSRecognitionExtractionWindow,2
CSRecognitionFile01,
CSRecognitionFile02,
CSRecognitionFile03,
CSRecognitionFile04,
CSRecognitionFile05,
CSRecognitionFile06,
RampTrapMSMSCollisionEnergy,1
RampTransferMSMSCollisionEnergy,1
MSMSTrapCERampInitialVoltage,30
MSMSTrapCERampFinalVoltage,30
MSMSCERampTransferInitialVoltage,30
MSMSCERampTransferFinalVoltage,30
MSMSTrapCERampLMValue,0
MSMSTrapCERampHMValue,0
MSMSTransferCERampLMValue,0
MSMSTransferCERampHMValue,0
MSMSTrapCERampLMInitialVoltage,0
MSMSTrapCERampLMFinalVoltage,0
MSMSTransferCERampLMInitialVoltage,0
MSMSTransferCERampLMFinalVoltage,0
MSMSTrapCERampHMInitialVoltage,0
MSMSTrapCERampHMFinalVoltage,0
MSMSTransferCERampHMInitialVoltage,0
MSMSTransferCERampHMFinalVoltage,0
TrapRampMSCollisionEnergy,0
TransferRampMSCollisionEnergy,0
MSTrapCERampInitialVoltage,20
MSTrapCERampFinalVoltage,40
MSTransferCERampInitialVoltage,20
MSTransferCERampFinalVoltage,30
UseTunePageLowCE,1
UseTunePageHighCE,0
UseTunePageLowCE2,1
UseTunePageHighCE2,1
UseRuleFile2,0
UseRuleFileFiltering2,
TransferCEUseTunePage,1
TransferCEUseFixedValue,0
TransferCEFixedValue,4
TransferCEUseProfileValues,0
TransferCEUseLookupTables,0
TransferCEUseOffsetTable,0
TransferCEUseProfileValue2,0
TransferCEUseProfileValue3,0
TransferCEUseProfileValue4,0
TransferCEUseProfileValue5,0
TransferCEProfileValue1,4
TransferCEProfileValue2,4
TransferCEProfileValue3,4
TransferCEProfileValue4,4
TransferCEProfileValue5,4
TransferCEMasterFile,
TransferCEOffsetFile,
UseAdductMasses,0
AdductsFilename,
UseMSConeVoltageRamping,0
MSCVRampInitialVoltage,40
MSCVRampFinalVoltage,40
UseMSMSConeVoltageRamping,0
MSMSCVRampInitialVoltage,40
MSMSCVRampFinalVoltage,40

CONFIGURED PAGES
UseAdductPage,0
UseExcludePage,0
UseIncludePage,0
UseLockSprayPage,1
UsePeakParkingPage,0
UseMSMSPage,0
UsePeakDetectionPage,0
UseCollisionEnergyPage,0
UseIMSCollisionEnergyPage,0
UseEDCPage,0

UseProductIonsPage,0
UseNeutralLossPage,0
UseEnhancedDutyCycle,0
EDCUseMasses,0
EDCMass0,200
EDCMass1,300
EDCMass2,400
EDCMass3,500
EDCMass4,600
AcquireInMMode,0
MaldiLaserType,1
MaldiFiringRate,1
MaldiLaserEnergy,1
MaldiPlateSpeed,1
MaldiPatternFilename,c:\Masslynx\Spiral_96.ptn
MaldiAcquisitionType,0
UseVariableFlow,0
VariableFlowPortNumber,4
VariableFlowPulseWidth,200
SwitchOnLockSpray,1
CentroidLockMass,556.2771
CentroidAttLockMass,0
CentroidMassWindow,0.5
BaffleLock,0
TemperatureCorrection,0
TemperatureCoefficient,0
UseWizCone,0
CollisionEnergy2LUT,
CollisionEnergy1LUT,
HDCTransferLUT1,
HDCTransferLUT2,
HDCTransferLUT3,
HDCTransferLUT4,
HDCTransferLUT1Percent,0
HDCTransferLUT2Percent,0
HDCTransferLUT3Percent,0
HDCTransferLUT4Percent,0
UseAutomaticLocksprayConditions,1
CompoundName,20230911
AttCompoundName,
LocksprayCapillaryVoltage,3
LocksprayDRESetting,75.31
CentroidLockMassOption,1
AcquireCollapsedRetentionTimeFunction,0
AcquireIMSDatatoRaw,0
MobilityTuningDREExtended,0
CentroidLockMassList,556.277100
CentroidAttLockMassList,
