# Supplementary material for: Echium amoenum and Rosmarinic Acid Suppress the Growth and Metastasis of Gastric Cancer AGS Cells by Promoting Apoptosis and Inhibiting EMT
Source: Int J Mol Sci. 2024 Nov 30;25(23):12909. doi: 10.3390/ijms252312909 (PMC11641741; doi:10.3390/ijms252312909)
Supplement: Supplementary file 1 [file ijms-25-12909-s001.zip › EAEC & RA_Mass analysis raw data/ACQUDB/20230911.ipr]

Instrument Parameter File

V+Setting
Capillary,2.500000
Corona,0.000000
CoronaVoltage,0.000000
Repeller,1.000000
Cone,40.000000
Extractor,5.000000
SourceOffset,80.000000
SourceTemperature,120.000000
ProbeTemperature,20.000000
DesolvationTemperature,300.000000
ConeGas,10.000000
DesolvationGas,600.000000
NebuliserGas,6.000000
PurgeGas,100.000000
NanoflowGasFlow,0.000000
AuxillaryGasFlow,0.000000
MaldiExtraction,10.000000
HexapoleBias,10.000000
CoolingGasFlow,100.000000
MaldiCone,0.000000
MaldiExtractor,5.000000
SourceVoltageMode,0
WMode,0
LMResolution,4.900000
HMResolution,15.000000
IonEnergy,1.000000
Prefilter,2.000000
CollisionEnergy,4.000000
CollisionEnergy2,2.000000
ColGasFlow,2.000000
ColGasFlow_Mobility,2.000000
IonGuideGasFlow,0.000000
IMSGasFlow,90.000000
HeliumCellGasFlow,180.000000
ManualPusher,3
ManualPusherSet,0
AcquisitionFrequency,3000
PusherTime,69
InstrumentPusherWidth,1.750000
HighResEnabled,0
AutoGasControl,0
CEState,0
MaldiLMResolution,4.400000
LensDRETransmition,99.900000
ReferenceCapillary,3.000000
ReferenceCE,15.000000
IMSReferenceCE,6.000000
Acceleration1,70.000000
Acceleration2,200.000000
Aperture2,70.000000
Transport1,70.000000
Transport2,70.000000
Steering,0.000000
TubeLens,75.000000
Entrance,62.000000
Pusher,1900.000000
Offset1,-0.260000
Puller,1370.000000
Collector,60.000000
CollectorPulse,10.000000
StopperBias,10.000000
StopperPulse,20.000000
CollisionCellStaticOffset,180.000000
TrapBias,2.000000
TrapBias_Mobility,45.000000
TrapBias_Maldi,4.000000
TrapBias_Mobility_Maldi,22.000000
Offset2,0.000000
TOF,10.000000
Reflectron,3.780000
ReflectronGrid,1.467000
TrappingMode,0
UseTrapGateLUT,0
EnablePushTrap,0
UseHoldOffTime,0
HoldOffTime,0.000000
PulseDelay,1000.000000
UsePulseDelay,1
TrapUseManualRelease,0
TrapManualReleaseTime,500.000000
TrapUseManualTwig,0
TrapUseManualTwig_Mobility,0
TrapTWavePulseWidth,10.000000
TrapTWavePulseWidth_Mobility,9.646000
TrapTWavePulseHeight,0.500000
TrapTWavePulseHeight_Mobility,4.000000
TrapTWaveEntrance,0.000000
TrapTWaveEntrance_Mobility,0.000000
TrapTWaveEntrance_Maldi,0.000000
TrapTWaveEntrance_Mobility_Maldi,0.000000
TrapDC,-2.000000
TrapDC_Mobility,0.000000
TrapDC_Maldi,0.000000
TrapDC_Mobility_Maldi,0.000000
TrapTWaveExit,1.000000
TrapTWaveExit_Mobility,3.000000
TrapTWaveExit_Maldi,2.000000
TrapTWaveExit_Mobility_Maldi,2.000000
TrapTrapHeight,15.000000
TrapExtractionHeight,0.000000
IMSUseManualRelease,0
IMSManualReleaseTime,100.000000
IMSUSeManualTwig,0
IMSUSeManualTwig_Mobility,0
IMSTWavePulseWidth,10.000000
IMSTWavePulseWidth_Mobility,4.612000
IMSTWavePulseHeight,0.000000
IMSTWavePulseHeight_Mobility,40.000000
IMSTWaveEntrance,-20.000000
IMSTWaveEntrance_Mobility,20.000000
IMSTWaveEntrance_Maldi,-20.000000
IMSTWaveEntrance_Mobility_Maldi,20.000000
IMSTWaveExit,20.000000
IMSTWaveExit_Mobility,0.000000
IMSTWaveExit_Maldi,20.000000
IMSTWaveExit_Mobility_Maldi,0.000000
HeliumCellExit,-20.000000
HeliumCellExit_Mobility,-20.000000
HeliumCellExit_Maldi,-20.000000
HeliumCellExit_Mobility_Maldi,-20.000000
HeliumCellDC,1.000000
HeliumCellDC_Mobility,50.000000
HeliumCellDC_Maldi,1.000000
HeliumCellDC_Mobility_Maldi,50.000000
IMSBias,2.000000
IMSBias_Mobility,3.000000
IMSBias_Maldi,2.000000
IMSBias_Mobility_Maldi,3.000000
IMSTrapHeight,10.000000
IMSExtractHeight,5.000000
IMSBiasLookUpTableRamp,0
IMSBiasLookUpTable,
IMSPulseHeightLUT,
IMSPulseWidthLUT,
TrapGateLUT,
IMSPulseRampParam,0
IMSPulseHeightRampType,0
IMSPulseHeightRampStart,10.000000
IMSPulseHeightRampEnd,40.000000
IMSPulseHeightRampFullCycle,1
IMSPulseHeightRampPercentCycle,100
IMSPulseWidthRampType,0
IMSPulseWidthRampStart,3.000000
IMSPulseWidthRampEnd,6.000000
IMSPulseWidthRampFullCycle,1
IMSPulseWidthRampPercentCycle,100
TransferUseManualTwig,0
TransferUseManualTwig_Mobility,0
TransferTWavePulseWidth,12.146000
TransferTWavePulseWidth_Mobility,7.900000
TranferTWavePulseHeight,0.200000
TranferTWavePulseHeight_Mobility,4.000000
TransferTWaveEntrance,5.000000
TransferTWaveEntrance_Mobility,5.000000
TransferTWaveEntrance_Maldi,5.000000
TransferTWaveEntrance_Mobility_Maldi,5.000000
TransferTWaveExit,15.000000
TransferTWaveExit_Mobility,15.000000
TransferTWaveExit_Maldi,15.000000
TransferTWaveExit_Mobility_Maldi,15.000000
UseEDCSync,0
TargetEnhancementMode,0
EDCMass,556.000000
TransferTrapHeight,4.000000
TransferTrapHeight_Mobility,12.000000
TransferExtractionHeight,15.000000
TransferExtractionHeight_Mobility,8.000000
HDCTransferLUT1,
AutoStepWaveRFTwig,0
AutoStepWaveTwig,0
AutoTrapTwig,0
AutoIMSTwig,0
AutoTransferTwig,0
QuadSetupResolutionFine,26.500000
QuadSetupHighMassScaleAdjust,45.000000
QuadSetupLinearity,52.500000
QuadSetupLowMassScaleAdjust,74.500000
QuadSetupLowMassResolution,2.600000
CentroidLockMass,0.000000
CentroidMassWindow,1.000000
TemperatureCoefficient,0.000000
UseTemperatureCorrection,0
Dip Threshold 1,0.000000
Dip Threshold 2,0.000000
Dip Threshold 3,0.000000
Dip Threshold 4,0.000000
IMSMobilityRFOffset,250.000000
IMSMobilityRFGain,0.000000
IMSMobilityRFLimit,250.000000
IMSRFOffset,300.000000
IMSRFGain,0.000000
IMSRFLimit,380.000000
TrapRFOffset,300.000000
TrapRFGain,0.000000
TrapRFLimit,380.000000
TransferRFOffset,350.000000
TransferRFGain,0.000000
TransferRFLimit,380.000000
StepWave1InUseManualTwig,0
StepWave1InUseManualTwig_Mobility,0
StepWave1InUseManualTwig_ETD,0
StepWave1InUseManualTwig_ETD_Mobility,0
StepWave1InUseManualTwig_GlowDischarge,0
StepWave1OutUseManualTwig,0
StepWave1OutUseManualTwig_Mobility,0
StepWave1OutUseManualTwig_ETD,0
StepWave1OutUseManualTwig_ETD_Mobility,0
StepWave1OutUseManualTwig_GlowDischarge,0
StepWave2UseManualTwig,0
StepWave2UseManualTwig_Mobility,0
StepWave2UseManualTwig_ETD,0
StepWave2UseManualTwig_ETD_Mobility,0
StepWave2UseManualTwig_GlowDischarge,0
ReverseOperation,0
ReverseOperation_Mobility,0
StepWave1InHeight_ETD_Mobility,15.000000
StepWave1OutHeight_ETD_Mobility,0.000000
StepWave2Height_ETD_Mobility,0.000000
StepWave1InHeight_ETD,15.000000
StepWave1OutHeight_ETD,5.000000
StepWave2Height_ETD,0.000000
StepWave1InHeight_GlowDischarge,10.000000
StepWave1OutHeight_GlowDischarge,0.000000
StepWave2Height_GlowDischarge,0.000000
StepWave1InWidth_ETD_Mobility,10.000000
StepWave1OutWidth_ETD_Mobility,10.000000
StepWave2Width_ETD_Mobility,10.000000
StepWave1InWidth_ETD,10.000000
StepWave1OutWidth_ETD,10.000000
StepWave2Width_ETD,10.000000
StepWave1InWidth_GlowDischarge,10.000000
StepWave1OutWidth_GlowDischarge,10.000000
StepWave2Width_GlowDischarge,10.000000
StepWave1InHeight,15.000000
StepWave1InWidth,10.000000
StepWave1OutHeight,15.000000
StepWave1OutWidth,10.000000
StepWave2Height,1.000000
StepWave2Width,10.000000
StepWave1InHeight_Mobility,15.000000
StepWave1InWidth_Mobility,10.000000
StepWave1OutHeight_Mobility,15.000000
StepWave1OutWidth_Mobility,10.000000
StepWave2Height_Mobility,1.000000
StepWave2Width_Mobility,10.000000
StepWaveTransferOffset,25.000000
StepWaveBias,3.000000
StepWaveDiffAperture1,3.000000
StepWaveDiffAperture2,0.000000
StepWave1RFOffset,300.000000
StepWave2RFOffset,350.000000
AutoGasControl_ETD,0
ColGasFlow_ETD,0.800000
ColGas2Flow_ETD,17.000000
ColGasFlow_ETD_Mobility,0.800000
ColGas2Flow_ETD_Mobility,14.000000
AutoStepWaveRFTwig_ETD,0
AutoTrapTwig_ETD,0
AutoIMSTwig_ETD,0
TrapTWaveEntrance_ETD,0.000000
TrapTWaveEntrance_ETD_Mobility,0.000000
TrapBias_ETD,2.000000
TrapBias_ETD_Mobility,35.000000
TrapGate_ETD,-3.000000
TrapGate_ETD_Mobility,-3.000000
TrapDC_ETD,-3.000000
TrapDC_ETD_Mobility,-3.000000
TrapTWaveExit_ETD,-3.000000
TrapTWaveExit_ETD_Mobility,-3.000000
IMSTWaveEntrance_ETD_Mobility,10.000000
IMSTWaveEntrance_ETD,-20.000000
HeliumCellDC_ETD_Mobility,40.000000
HeliumCellDC_ETD,1.000000
HeliumCellExit_ETD_Mobility,-20.000000
HeliumCellExit_ETD,-5.000000
IMSBias_ETD_Mobility,2.000000
IMSBias_ETD,2.000000
IMSTWaveExit_ETD_Mobility,0.000000
IMSTWaveExit_ETD,20.000000
HeliumCellGasFlow_ETD,0.000000
HeliumCellGasFlow_ETD_Mobility,150.000000
IMSGasFlow_ETD,0.000000
IMSGasFlow_ETD_Mobility,40.000000
MakeUpGasFlow_ETD,50.000000
DesolvationGas_ETD,500.000000
PurgeGas_ETD,100.000000
ConeGas_ETD,25.000000
NanoflowGasFlow_ETD,0.300000
TrapUseManualTwig_ETD,0
TrapUseManualTwig_ETD_Mobility,0
TrapRFOffset_ETD,475.000000
TrapRFLimit_ETD,533.000000
StepWave1RFOffset_ETD,300.000000
StepWave2RFOffset_ETD,350.000000
CollisionEnergy_ETD,5.000000
CollisionEnergy2_ETD,0.000000
CEState_ETD,0
SourceOffset_ETD,80.000000
StepWaveTransferOffset_ETD,25.000000
StepWaveBias_ETD,0.000000
StepWaveDiffAperture1_ETD,3.000000
StepWaveDiffAperture2_ETD,0.000000
Capillary_ETD,3.000000
ReferenceCapillary_ETD,3.000000
TrapUseManualTwig_ETD,0
TrapUseManualTwig_ETD_Mobility,0
IMSUSeManualTwig_ETD,0
IMSUSeManualTwig_ETD_Mobility,0
TrapTWavePulseHeight_ETD,0.200000
TrapTWavePulseHeight_ETD_Mobility,0.200000
TrapTWavePulseWidth_ETD,10.000000
IMSTWavePulseHeight_ETD,0.000000
IMSTWavePulseHeight_ETD_Mobility,25.000000
IMSTWavePulseWidth_ETD,0.000000
IMSTWavePulseWidth_ETD_Mobility,4.600000
Cone_ETD,30.000000
Extractor_ETD,4.000000
TrapTrapHeight_ETD,5.000000
TrapExtractionHeight_ETD,5.000000
SourceVoltageMode_GlowDischarge,0
Corona_GlowDischarge,50.000000
CoronaVoltage_GlowDischarge,0.900000
Cone_GlowDischarge,10.000000
Extractor_GlowDischarge,4.000000
PurgeGas_GlowDischarge,100.000000
DesolvationGas_GlowDischarge,500.000000
ConeGas_GlowDischarge,25.000000
MakeUpGasFlow_GlowDischarge,50.000000
NanoflowGasFlow_GlowDischarge,0.300000
CollisionEnergy_GlowDischarge,5.000000
CollisionEnergy2_GlowDischarge,0.000000
CEState_GlowDischarge,0
IMSGasFlow_GlowDischarge,0.000000
HeliumCellGasFlow_GlowDischarge,0.000000
ColGasFlow_GlowDischarge,34.000000
Cone_ETD,30.000000
Extractor_ETD,4.000000
AutoIMSTwig_GlowDischarge,0
AutoTrapTwig_GlowDischarge,0
AutoStepWaveRFTwig_GlowDischarge,0
TrapTWaveEntrance_GlowDischarge,0.000000
TrapBias_GlowDischarge,2.000000
TrapGate_GlowDischarge,-3.000000
TrapDC_GlowDischarge,-3.000000
TrapTWaveExit_GlowDischarge,3.000000
TrapTrapHeight_GlowDischarge,3.000000
TrapExtractionHeight_GlowDischarge,0.000000
SourceOffset_GlowDischarge,10.000000
StepWaveTransferOffset_GlowDischarge,0.000000
StepWaveBias_GlowDischarge,0.000000
StepWaveDiffAperture1_GlowDischarge,0.000000
StepWaveDiffAperture2_GlowDischarge,0.000000
IMSTWaveEntrance_GlowDischarge,-20.000000
HeliumCellDC_GlowDischarge,1.000000
HeliumCellExit_GlowDischarge,-5.000000
IMSBias_GlowDischarge,2.000000
IMSTWaveExit_GlowDischarge,10.000000
AutoGasControl_GlowDischarge,0
TrapRFOffset_GlowDischarge,475.000000
TrapRFLimit_GlowDischarge,533.000000
StepWave1RFOffset_GlowDischarge,40.000000
StepWave2RFOffset_GlowDischarge,100.000000
TrapUseManualTwig_GlowDischarge,0
IMSUSeManualTwig_GlowDischarge,0
TrapTWavePulseHeight_GlowDischarge,0.200000
TrapTWavePulseWidth_GlowDischarge,10.000000
IMSTWavePulseHeight_GlowDischarge,0.000000
IMSTWavePulseWidth_GlowDischarge,4.600000
EndOfV+Setting


V-Setting
Capillary,2.500000
Corona,0.000000
CoronaVoltage,0.000000
Repeller,1.000000
Cone,40.000000
Extractor,5.000000
SourceOffset,80.000000
SourceTemperature,80.000000
ProbeTemperature,20.000000
DesolvationTemperature,150.000000
ConeGas,0.000000
DesolvationGas,500.000000
NebuliserGas,6.000000
PurgeGas,100.000000
NanoflowGasFlow,0.000000
AuxillaryGasFlow,0.000000
MaldiExtraction,10.000000
HexapoleBias,10.000000
CoolingGasFlow,100.000000
MaldiCone,0.000000
MaldiExtractor,5.000000
SourceVoltageMode,0
WMode,0
LMResolution,4.900000
HMResolution,15.000000
IonEnergy,1.800000
Prefilter,2.000000
CollisionEnergy,4.000000
CollisionEnergy2,2.000000
ColGasFlow,2.000000
ColGasFlow_Mobility,2.000000
IonGuideGasFlow,0.000000
IMSGasFlow,90.000000
HeliumCellGasFlow,180.000000
ManualPusher,3
ManualPusherSet,0
AcquisitionFrequency,3000
PusherTime,64
InstrumentPusherWidth,4.000000
HighResEnabled,0
AutoGasControl,0
CEState,0
MaldiLMResolution,4.400000
LensDRETransmition,99.900000
ReferenceCapillary,2.500000
ReferenceCE,15.000000
IMSReferenceCE,6.000000
Acceleration1,70.000000
Acceleration2,200.000000
Aperture2,70.000000
Transport1,70.000000
Transport2,70.000000
Steering,0.000000
TubeLens,75.000000
Entrance,62.000000
Pusher,1900.000000
Offset1,0.000000
Puller,1370.000000
Collector,60.000000
CollectorPulse,10.000000
StopperBias,10.000000
StopperPulse,20.000000
CollisionCellStaticOffset,180.000000
TrapBias,2.000000
TrapBias_Mobility,45.000000
TrapBias_Maldi,4.000000
TrapBias_Mobility_Maldi,22.000000
Offset2,0.000000
TOF,10.000000
Reflectron,3.780000
ReflectronGrid,1.485000
TrappingMode,0
UseTrapGateLUT,0
EnablePushTrap,0
UseHoldOffTime,0
HoldOffTime,0.000000
PulseDelay,1000.000000
UsePulseDelay,1
TrapUseManualRelease,0
TrapManualReleaseTime,500.000000
TrapUseManualTwig,0
TrapUseManualTwig_Mobility,0
TrapTWavePulseWidth,10.000000
TrapTWavePulseWidth_Mobility,9.646000
TrapTWavePulseHeight,0.500000
TrapTWavePulseHeight_Mobility,4.000000
TrapTWaveEntrance,0.000000
TrapTWaveEntrance_Mobility,0.000000
TrapTWaveEntrance_Maldi,0.000000
TrapTWaveEntrance_Mobility_Maldi,0.000000
TrapDC,-2.000000
TrapDC_Mobility,0.000000
TrapDC_Maldi,0.000000
TrapDC_Mobility_Maldi,0.000000
TrapTWaveExit,1.000000
TrapTWaveExit_Mobility,3.000000
TrapTWaveExit_Maldi,2.000000
TrapTWaveExit_Mobility_Maldi,2.000000
TrapTrapHeight,15.000000
TrapExtractionHeight,0.000000
IMSUseManualRelease,0
IMSManualReleaseTime,100.000000
IMSUSeManualTwig,0
IMSUSeManualTwig_Mobility,0
IMSTWavePulseWidth,10.000000
IMSTWavePulseWidth_Mobility,4.612000
IMSTWavePulseHeight,0.000000
IMSTWavePulseHeight_Mobility,40.000000
IMSTWaveEntrance,-20.000000
IMSTWaveEntrance_Mobility,20.000000
IMSTWaveEntrance_Maldi,-20.000000
IMSTWaveEntrance_Mobility_Maldi,20.000000
IMSTWaveExit,20.000000
IMSTWaveExit_Mobility,0.000000
IMSTWaveExit_Maldi,20.000000
IMSTWaveExit_Mobility_Maldi,0.000000
HeliumCellExit,-20.000000
HeliumCellExit_Mobility,-20.000000
HeliumCellExit_Maldi,-20.000000
HeliumCellExit_Mobility_Maldi,-20.000000
HeliumCellDC,1.000000
HeliumCellDC_Mobility,50.000000
HeliumCellDC_Maldi,1.000000
HeliumCellDC_Mobility_Maldi,50.000000
IMSBias,2.000000
IMSBias_Mobility,3.000000
IMSBias_Maldi,2.000000
IMSBias_Mobility_Maldi,3.000000
IMSTrapHeight,10.000000
IMSExtractHeight,5.000000
IMSBiasLookUpTableRamp,0
IMSBiasLookUpTable,
IMSPulseHeightLUT,
IMSPulseWidthLUT,
TrapGateLUT,
IMSPulseRampParam,0
IMSPulseHeightRampType,0
IMSPulseHeightRampStart,10.000000
IMSPulseHeightRampEnd,40.000000
IMSPulseHeightRampFullCycle,1
IMSPulseHeightRampPercentCycle,100
IMSPulseWidthRampType,0
IMSPulseWidthRampStart,3.000000
IMSPulseWidthRampEnd,6.000000
IMSPulseWidthRampFullCycle,1
IMSPulseWidthRampPercentCycle,100
TransferUseManualTwig,0
TransferUseManualTwig_Mobility,0
TransferTWavePulseWidth,12.146000
TransferTWavePulseWidth_Mobility,7.900000
TranferTWavePulseHeight,0.200000
TranferTWavePulseHeight_Mobility,4.000000
TransferTWaveEntrance,5.000000
TransferTWaveEntrance_Mobility,5.000000
TransferTWaveEntrance_Maldi,5.000000
TransferTWaveEntrance_Mobility_Maldi,5.000000
TransferTWaveExit,15.000000
TransferTWaveExit_Mobility,15.000000
TransferTWaveExit_Maldi,15.000000
TransferTWaveExit_Mobility_Maldi,15.000000
UseEDCSync,0
TargetEnhancementMode,0
EDCMass,556.000000
TransferTrapHeight,4.000000
TransferTrapHeight_Mobility,12.000000
TransferExtractionHeight,15.000000
TransferExtractionHeight_Mobility,8.000000
HDCTransferLUT1,
AutoStepWaveRFTwig,0
AutoStepWaveTwig,0
AutoTrapTwig,0
AutoIMSTwig,0
AutoTransferTwig,0
QuadSetupResolutionFine,26.500000
QuadSetupHighMassScaleAdjust,45.000000
QuadSetupLinearity,52.500000
QuadSetupLowMassScaleAdjust,74.500000
QuadSetupLowMassResolution,2.600000
CentroidLockMass,0.000000
CentroidMassWindow,1.000000
TemperatureCoefficient,0.000000
UseTemperatureCorrection,0
Dip Threshold 1,0.000000
Dip Threshold 2,0.000000
Dip Threshold 3,0.000000
Dip Threshold 4,0.000000
IMSMobilityRFOffset,250.000000
IMSMobilityRFGain,0.000000
IMSMobilityRFLimit,250.000000
IMSRFOffset,300.000000
IMSRFGain,0.000000
IMSRFLimit,380.000000
TrapRFOffset,300.000000
TrapRFGain,0.000000
TrapRFLimit,380.000000
TransferRFOffset,350.000000
TransferRFGain,0.000000
TransferRFLimit,380.000000
StepWave1InUseManualTwig,0
StepWave1InUseManualTwig_Mobility,0
StepWave1InUseManualTwig_ETD,0
StepWave1InUseManualTwig_ETD_Mobility,0
StepWave1InUseManualTwig_GlowDischarge,0
StepWave1OutUseManualTwig,0
StepWave1OutUseManualTwig_Mobility,0
StepWave1OutUseManualTwig_ETD,0
StepWave1OutUseManualTwig_ETD_Mobility,0
StepWave1OutUseManualTwig_GlowDischarge,0
StepWave2UseManualTwig,0
StepWave2UseManualTwig_Mobility,0
StepWave2UseManualTwig_ETD,0
StepWave2UseManualTwig_ETD_Mobility,0
StepWave2UseManualTwig_GlowDischarge,0
ReverseOperation,0
ReverseOperation_Mobility,0
StepWave1InHeight_ETD_Mobility,15.000000
StepWave1OutHeight_ETD_Mobility,0.000000
StepWave2Height_ETD_Mobility,0.000000
StepWave1InHeight_ETD,15.000000
StepWave1OutHeight_ETD,5.000000
StepWave2Height_ETD,0.000000
StepWave1InHeight_GlowDischarge,10.000000
StepWave1OutHeight_GlowDischarge,0.000000
StepWave2Height_GlowDischarge,0.000000
StepWave1InWidth_ETD_Mobility,10.000000
StepWave1OutWidth_ETD_Mobility,10.000000
StepWave2Width_ETD_Mobility,10.000000
StepWave1InWidth_ETD,10.000000
StepWave1OutWidth_ETD,10.000000
StepWave2Width_ETD,10.000000
StepWave1InWidth_GlowDischarge,10.000000
StepWave1OutWidth_GlowDischarge,10.000000
StepWave2Width_GlowDischarge,10.000000
StepWave1InHeight,15.000000
StepWave1InWidth,10.000000
StepWave1OutHeight,15.000000
StepWave1OutWidth,10.000000
StepWave2Height,1.000000
StepWave2Width,10.000000
StepWave1InHeight_Mobility,15.000000
StepWave1InWidth_Mobility,10.000000
StepWave1OutHeight_Mobility,15.000000
StepWave1OutWidth_Mobility,10.000000
StepWave2Height_Mobility,1.000000
StepWave2Width_Mobility,10.000000
StepWaveTransferOffset,25.000000
StepWaveBias,3.000000
StepWaveDiffAperture1,3.000000
StepWaveDiffAperture2,0.000000
StepWave1RFOffset,300.000000
StepWave2RFOffset,350.000000
AutoGasControl_ETD,0
ColGasFlow_ETD,0.800000
ColGas2Flow_ETD,17.000000
ColGasFlow_ETD_Mobility,0.800000
ColGas2Flow_ETD_Mobility,14.000000
AutoStepWaveRFTwig_ETD,0
AutoTrapTwig_ETD,0
AutoIMSTwig_ETD,0
TrapTWaveEntrance_ETD,0.000000
TrapTWaveEntrance_ETD_Mobility,0.000000
TrapBias_ETD,2.000000
TrapBias_ETD_Mobility,35.000000
TrapGate_ETD,-3.000000
TrapGate_ETD_Mobility,-3.000000
TrapDC_ETD,-3.000000
TrapDC_ETD_Mobility,-3.000000
TrapTWaveExit_ETD,-3.000000
TrapTWaveExit_ETD_Mobility,-3.000000
IMSTWaveEntrance_ETD_Mobility,10.000000
IMSTWaveEntrance_ETD,-20.000000
HeliumCellDC_ETD_Mobility,40.000000
HeliumCellDC_ETD,1.000000
HeliumCellExit_ETD_Mobility,-20.000000
HeliumCellExit_ETD,-5.000000
IMSBias_ETD_Mobility,2.000000
IMSBias_ETD,2.000000
IMSTWaveExit_ETD_Mobility,0.000000
IMSTWaveExit_ETD,20.000000
HeliumCellGasFlow_ETD,0.000000
HeliumCellGasFlow_ETD_Mobility,150.000000
IMSGasFlow_ETD,0.000000
IMSGasFlow_ETD_Mobility,40.000000
MakeUpGasFlow_ETD,50.000000
DesolvationGas_ETD,500.000000
PurgeGas_ETD,100.000000
ConeGas_ETD,25.000000
NanoflowGasFlow_ETD,0.300000
TrapUseManualTwig_ETD,0
TrapUseManualTwig_ETD_Mobility,0
TrapRFOffset_ETD,475.000000
TrapRFLimit_ETD,533.000000
StepWave1RFOffset_ETD,300.000000
StepWave2RFOffset_ETD,350.000000
CollisionEnergy_ETD,5.000000
CollisionEnergy2_ETD,0.000000
CEState_ETD,0
SourceOffset_ETD,80.000000
StepWaveTransferOffset_ETD,25.000000
StepWaveBias_ETD,0.000000
StepWaveDiffAperture1_ETD,3.000000
StepWaveDiffAperture2_ETD,0.000000
Capillary_ETD,2.500000
ReferenceCapillary_ETD,2.500000
TrapUseManualTwig_ETD,0
TrapUseManualTwig_ETD_Mobility,0
IMSUSeManualTwig_ETD,0
IMSUSeManualTwig_ETD_Mobility,0
TrapTWavePulseHeight_ETD,0.200000
TrapTWavePulseHeight_ETD_Mobility,0.200000
TrapTWavePulseWidth_ETD,10.000000
IMSTWavePulseHeight_ETD,0.000000
IMSTWavePulseHeight_ETD_Mobility,25.000000
IMSTWavePulseWidth_ETD,0.000000
IMSTWavePulseWidth_ETD_Mobility,4.600000
Cone_ETD,30.000000
Extractor_ETD,4.000000
TrapTrapHeight_ETD,5.000000
TrapExtractionHeight_ETD,5.000000
SourceVoltageMode_GlowDischarge,0
Corona_GlowDischarge,50.000000
CoronaVoltage_GlowDischarge,0.900000
Cone_GlowDischarge,10.000000
Extractor_GlowDischarge,4.000000
PurgeGas_GlowDischarge,100.000000
DesolvationGas_GlowDischarge,500.000000
ConeGas_GlowDischarge,25.000000
MakeUpGasFlow_GlowDischarge,50.000000
NanoflowGasFlow_GlowDischarge,0.300000
CollisionEnergy_GlowDischarge,5.000000
CollisionEnergy2_GlowDischarge,0.000000
CEState_GlowDischarge,0
IMSGasFlow_GlowDischarge,0.000000
HeliumCellGasFlow_GlowDischarge,0.000000
ColGasFlow_GlowDischarge,34.000000
Cone_ETD,30.000000
Extractor_ETD,4.000000
AutoIMSTwig_GlowDischarge,0
AutoTrapTwig_GlowDischarge,0
AutoStepWaveRFTwig_GlowDischarge,0
TrapTWaveEntrance_GlowDischarge,0.000000
TrapBias_GlowDischarge,2.000000
TrapGate_GlowDischarge,-3.000000
TrapDC_GlowDischarge,-3.000000
TrapTWaveExit_GlowDischarge,3.000000
TrapTrapHeight_GlowDischarge,3.000000
TrapExtractionHeight_GlowDischarge,0.000000
SourceOffset_GlowDischarge,10.000000
StepWaveTransferOffset_GlowDischarge,0.000000
StepWaveBias_GlowDischarge,0.000000
StepWaveDiffAperture1_GlowDischarge,0.000000
StepWaveDiffAperture2_GlowDischarge,0.000000
IMSTWaveEntrance_GlowDischarge,-20.000000
HeliumCellDC_GlowDischarge,1.000000
HeliumCellExit_GlowDischarge,-5.000000
IMSBias_GlowDischarge,2.000000
IMSTWaveExit_GlowDischarge,10.000000
AutoGasControl_GlowDischarge,0
TrapRFOffset_GlowDischarge,475.000000
TrapRFLimit_GlowDischarge,533.000000
StepWave1RFOffset_GlowDischarge,40.000000
StepWave2RFOffset_GlowDischarge,100.000000
TrapUseManualTwig_GlowDischarge,0
IMSUSeManualTwig_GlowDischarge,0
TrapTWavePulseHeight_GlowDischarge,0.200000
TrapTWavePulseWidth_GlowDischarge,10.000000
IMSTWavePulseHeight_GlowDischarge,0.000000
IMSTWavePulseWidth_GlowDischarge,4.600000
EndOfV-Setting


W+Setting
Capillary,3.000000
Corona,0.000000
CoronaVoltage,0.000000
Repeller,1.000000
Cone,40.000000
Extractor,5.000000
SourceOffset,80.000000
SourceTemperature,80.000000
ProbeTemperature,20.000000
DesolvationTemperature,150.000000
ConeGas,0.000000
DesolvationGas,500.000000
NebuliserGas,6.000000
PurgeGas,100.000000
NanoflowGasFlow,0.000000
AuxillaryGasFlow,0.000000
MaldiExtraction,10.000000
HexapoleBias,10.000000
CoolingGasFlow,100.000000
MaldiCone,0.000000
MaldiExtractor,5.000000
SourceVoltageMode,0
WMode,0
LMResolution,4.900000
HMResolution,15.000000
IonEnergy,1.000000
Prefilter,2.000000
CollisionEnergy,4.000000
CollisionEnergy2,2.000000
ColGasFlow,2.000000
ColGasFlow_Mobility,2.000000
IonGuideGasFlow,0.000000
IMSGasFlow,90.000000
HeliumCellGasFlow,180.000000
ManualPusher,3
ManualPusherSet,0
AcquisitionFrequency,3000
PusherTime,64
InstrumentPusherWidth,4.000000
HighResEnabled,0
AutoGasControl,0
CEState,0
MaldiLMResolution,4.400000
LensDRETransmition,99.900000
ReferenceCapillary,3.000000
ReferenceCE,15.000000
IMSReferenceCE,6.000000
Acceleration1,20.000000
Acceleration2,0.000000
Aperture2,5.000000
Transport1,40.000000
Transport2,20.000000
Steering,0.000000
TubeLens,30.000000
Entrance,17.000000
Pusher,1900.000000
Offset1,0.000000
Puller,1370.000000
Collector,60.000000
CollectorPulse,10.000000
StopperBias,10.000000
StopperPulse,20.000000
CollisionCellStaticOffset,180.000000
TrapBias,2.000000
TrapBias_Mobility,45.000000
TrapBias_Maldi,4.000000
TrapBias_Mobility_Maldi,22.000000
Offset2,0.000000
TOF,10.000000
Reflectron,4.140000
ReflectronGrid,1.320000
TrappingMode,0
UseTrapGateLUT,0
EnablePushTrap,0
UseHoldOffTime,0
HoldOffTime,0.000000
PulseDelay,1000.000000
UsePulseDelay,1
TrapUseManualRelease,0
TrapManualReleaseTime,500.000000
TrapUseManualTwig,0
TrapUseManualTwig_Mobility,0
TrapTWavePulseWidth,10.000000
TrapTWavePulseWidth_Mobility,9.646000
TrapTWavePulseHeight,0.500000
TrapTWavePulseHeight_Mobility,4.000000
TrapTWaveEntrance,0.000000
TrapTWaveEntrance_Mobility,0.000000
TrapTWaveEntrance_Maldi,0.000000
TrapTWaveEntrance_Mobility_Maldi,0.000000
TrapDC,-2.000000
TrapDC_Mobility,0.000000
TrapDC_Maldi,0.000000
TrapDC_Mobility_Maldi,0.000000
TrapTWaveExit,1.000000
TrapTWaveExit_Mobility,3.000000
TrapTWaveExit_Maldi,2.000000
TrapTWaveExit_Mobility_Maldi,2.000000
TrapTrapHeight,15.000000
TrapExtractionHeight,0.000000
IMSUseManualRelease,0
IMSManualReleaseTime,100.000000
IMSUSeManualTwig,0
IMSUSeManualTwig_Mobility,0
IMSTWavePulseWidth,10.000000
IMSTWavePulseWidth_Mobility,4.612000
IMSTWavePulseHeight,0.000000
IMSTWavePulseHeight_Mobility,40.000000
IMSTWaveEntrance,-20.000000
IMSTWaveEntrance_Mobility,20.000000
IMSTWaveEntrance_Maldi,-20.000000
IMSTWaveEntrance_Mobility_Maldi,20.000000
IMSTWaveExit,20.000000
IMSTWaveExit_Mobility,0.000000
IMSTWaveExit_Maldi,20.000000
IMSTWaveExit_Mobility_Maldi,0.000000
HeliumCellExit,-20.000000
HeliumCellExit_Mobility,-20.000000
HeliumCellExit_Maldi,-20.000000
HeliumCellExit_Mobility_Maldi,-20.000000
HeliumCellDC,1.000000
HeliumCellDC_Mobility,50.000000
HeliumCellDC_Maldi,1.000000
HeliumCellDC_Mobility_Maldi,50.000000
IMSBias,2.000000
IMSBias_Mobility,3.000000
IMSBias_Maldi,2.000000
IMSBias_Mobility_Maldi,3.000000
IMSTrapHeight,10.000000
IMSExtractHeight,5.000000
IMSBiasLookUpTableRamp,0
IMSBiasLookUpTable,
IMSPulseHeightLUT,
IMSPulseWidthLUT,
TrapGateLUT,
IMSPulseRampParam,0
IMSPulseHeightRampType,0
IMSPulseHeightRampStart,10.000000
IMSPulseHeightRampEnd,40.000000
IMSPulseHeightRampFullCycle,1
IMSPulseHeightRampPercentCycle,100
IMSPulseWidthRampType,0
IMSPulseWidthRampStart,3.000000
IMSPulseWidthRampEnd,6.000000
IMSPulseWidthRampFullCycle,1
IMSPulseWidthRampPercentCycle,100
TransferUseManualTwig,0
TransferUseManualTwig_Mobility,0
TransferTWavePulseWidth,12.146000
TransferTWavePulseWidth_Mobility,7.900000
TranferTWavePulseHeight,0.200000
TranferTWavePulseHeight_Mobility,4.000000
TransferTWaveEntrance,5.000000
TransferTWaveEntrance_Mobility,5.000000
TransferTWaveEntrance_Maldi,5.000000
TransferTWaveEntrance_Mobility_Maldi,5.000000
TransferTWaveExit,3.000000
TransferTWaveExit_Mobility,3.000000
TransferTWaveExit_Maldi,3.000000
TransferTWaveExit_Mobility_Maldi,3.000000
UseEDCSync,0
TargetEnhancementMode,0
EDCMass,556.000000
TransferTrapHeight,4.000000
TransferTrapHeight_Mobility,12.000000
TransferExtractionHeight,15.000000
TransferExtractionHeight_Mobility,8.000000
HDCTransferLUT1,
AutoStepWaveRFTwig,0
AutoStepWaveTwig,0
AutoTrapTwig,0
AutoIMSTwig,0
AutoTransferTwig,0
QuadSetupResolutionFine,26.500000
QuadSetupHighMassScaleAdjust,45.000000
QuadSetupLinearity,52.500000
QuadSetupLowMassScaleAdjust,74.500000
QuadSetupLowMassResolution,2.600000
CentroidLockMass,0.000000
CentroidMassWindow,1.000000
TemperatureCoefficient,0.000000
UseTemperatureCorrection,0
Dip Threshold 1,0.000000
Dip Threshold 2,0.000000
Dip Threshold 3,0.000000
Dip Threshold 4,0.000000
IMSMobilityRFOffset,250.000000
IMSMobilityRFGain,0.000000
IMSMobilityRFLimit,250.000000
IMSRFOffset,300.000000
IMSRFGain,0.000000
IMSRFLimit,380.000000
TrapRFOffset,300.000000
TrapRFGain,0.000000
TrapRFLimit,380.000000
TransferRFOffset,350.000000
TransferRFGain,0.000000
TransferRFLimit,380.000000
StepWave1InUseManualTwig,0
StepWave1InUseManualTwig_Mobility,0
StepWave1InUseManualTwig_ETD,0
StepWave1InUseManualTwig_ETD_Mobility,0
StepWave1InUseManualTwig_GlowDischarge,0
StepWave1OutUseManualTwig,0
StepWave1OutUseManualTwig_Mobility,0
StepWave1OutUseManualTwig_ETD,0
StepWave1OutUseManualTwig_ETD_Mobility,0
StepWave1OutUseManualTwig_GlowDischarge,0
StepWave2UseManualTwig,0
StepWave2UseManualTwig_Mobility,0
StepWave2UseManualTwig_ETD,0
StepWave2UseManualTwig_ETD_Mobility,0
StepWave2UseManualTwig_GlowDischarge,0
ReverseOperation,0
ReverseOperation_Mobility,0
StepWave1InHeight_ETD_Mobility,15.000000
StepWave1OutHeight_ETD_Mobility,0.000000
StepWave2Height_ETD_Mobility,0.000000
StepWave1InHeight_ETD,15.000000
StepWave1OutHeight_ETD,5.000000
StepWave2Height_ETD,0.000000
StepWave1InHeight_GlowDischarge,10.000000
StepWave1OutHeight_GlowDischarge,0.000000
StepWave2Height_GlowDischarge,0.000000
StepWave1InWidth_ETD_Mobility,10.000000
StepWave1OutWidth_ETD_Mobility,10.000000
StepWave2Width_ETD_Mobility,10.000000
StepWave1InWidth_ETD,10.000000
StepWave1OutWidth_ETD,10.000000
StepWave2Width_ETD,10.000000
StepWave1InWidth_GlowDischarge,10.000000
StepWave1OutWidth_GlowDischarge,10.000000
StepWave2Width_GlowDischarge,10.000000
StepWave1InHeight,15.000000
StepWave1InWidth,10.000000
StepWave1OutHeight,15.000000
StepWave1OutWidth,10.000000
StepWave2Height,1.000000
StepWave2Width,10.000000
StepWave1InHeight_Mobility,15.000000
StepWave1InWidth_Mobility,10.000000
StepWave1OutHeight_Mobility,15.000000
StepWave1OutWidth_Mobility,10.000000
StepWave2Height_Mobility,1.000000
StepWave2Width_Mobility,10.000000
StepWaveTransferOffset,25.000000
StepWaveBias,3.000000
StepWaveDiffAperture1,3.000000
StepWaveDiffAperture2,0.000000
StepWave1RFOffset,300.000000
StepWave2RFOffset,350.000000
AutoGasControl_ETD,0
ColGasFlow_ETD,0.800000
ColGas2Flow_ETD,17.000000
ColGasFlow_ETD_Mobility,0.800000
ColGas2Flow_ETD_Mobility,14.000000
AutoStepWaveRFTwig_ETD,0
AutoTrapTwig_ETD,0
AutoIMSTwig_ETD,0
TrapTWaveEntrance_ETD,0.000000
TrapTWaveEntrance_ETD_Mobility,0.000000
TrapBias_ETD,2.000000
TrapBias_ETD_Mobility,35.000000
TrapGate_ETD,-3.000000
TrapGate_ETD_Mobility,-3.000000
TrapDC_ETD,-3.000000
TrapDC_ETD_Mobility,-3.000000
TrapTWaveExit_ETD,-3.000000
TrapTWaveExit_ETD_Mobility,-3.000000
IMSTWaveEntrance_ETD_Mobility,10.000000
IMSTWaveEntrance_ETD,-20.000000
HeliumCellDC_ETD_Mobility,40.000000
HeliumCellDC_ETD,1.000000
HeliumCellExit_ETD_Mobility,-20.000000
HeliumCellExit_ETD,-5.000000
IMSBias_ETD_Mobility,2.000000
IMSBias_ETD,2.000000
IMSTWaveExit_ETD_Mobility,0.000000
IMSTWaveExit_ETD,20.000000
HeliumCellGasFlow_ETD,0.000000
HeliumCellGasFlow_ETD_Mobility,150.000000
IMSGasFlow_ETD,0.000000
IMSGasFlow_ETD_Mobility,40.000000
MakeUpGasFlow_ETD,50.000000
DesolvationGas_ETD,500.000000
PurgeGas_ETD,100.000000
ConeGas_ETD,25.000000
NanoflowGasFlow_ETD,0.300000
TrapUseManualTwig_ETD,0
TrapUseManualTwig_ETD_Mobility,0
TrapRFOffset_ETD,475.000000
TrapRFLimit_ETD,533.000000
StepWave1RFOffset_ETD,300.000000
StepWave2RFOffset_ETD,350.000000
CollisionEnergy_ETD,5.000000
CollisionEnergy2_ETD,0.000000
CEState_ETD,0
SourceOffset_ETD,80.000000
StepWaveTransferOffset_ETD,25.000000
StepWaveBias_ETD,0.000000
StepWaveDiffAperture1_ETD,3.000000
StepWaveDiffAperture2_ETD,0.000000
Capillary_ETD,3.000000
ReferenceCapillary_ETD,3.000000
TrapUseManualTwig_ETD,0
TrapUseManualTwig_ETD_Mobility,0
IMSUSeManualTwig_ETD,0
IMSUSeManualTwig_ETD_Mobility,0
TrapTWavePulseHeight_ETD,0.200000
TrapTWavePulseHeight_ETD_Mobility,0.200000
TrapTWavePulseWidth_ETD,10.000000
IMSTWavePulseHeight_ETD,0.000000
IMSTWavePulseHeight_ETD_Mobility,25.000000
IMSTWavePulseWidth_ETD,0.000000
IMSTWavePulseWidth_ETD_Mobility,4.600000
Cone_ETD,30.000000
Extractor_ETD,4.000000
TrapTrapHeight_ETD,5.000000
TrapExtractionHeight_ETD,5.000000
SourceVoltageMode_GlowDischarge,0
Corona_GlowDischarge,50.000000
CoronaVoltage_GlowDischarge,0.900000
Cone_GlowDischarge,10.000000
Extractor_GlowDischarge,4.000000
PurgeGas_GlowDischarge,100.000000
DesolvationGas_GlowDischarge,500.000000
ConeGas_GlowDischarge,25.000000
MakeUpGasFlow_GlowDischarge,50.000000
NanoflowGasFlow_GlowDischarge,0.300000
CollisionEnergy_GlowDischarge,5.000000
CollisionEnergy2_GlowDischarge,0.000000
CEState_GlowDischarge,0
IMSGasFlow_GlowDischarge,0.000000
HeliumCellGasFlow_GlowDischarge,0.000000
ColGasFlow_GlowDischarge,34.000000
Cone_ETD,30.000000
Extractor_ETD,4.000000
AutoIMSTwig_GlowDischarge,0
AutoTrapTwig_GlowDischarge,0
AutoStepWaveRFTwig_GlowDischarge,0
TrapTWaveEntrance_GlowDischarge,0.000000
TrapBias_GlowDischarge,2.000000
TrapGate_GlowDischarge,-3.000000
TrapDC_GlowDischarge,-3.000000
TrapTWaveExit_GlowDischarge,3.000000
TrapTrapHeight_GlowDischarge,3.000000
TrapExtractionHeight_GlowDischarge,0.000000
SourceOffset_GlowDischarge,10.000000
StepWaveTransferOffset_GlowDischarge,0.000000
StepWaveBias_GlowDischarge,0.000000
StepWaveDiffAperture1_GlowDischarge,0.000000
StepWaveDiffAperture2_GlowDischarge,0.000000
IMSTWaveEntrance_GlowDischarge,-20.000000
HeliumCellDC_GlowDischarge,1.000000
HeliumCellExit_GlowDischarge,-5.000000
IMSBias_GlowDischarge,2.000000
IMSTWaveExit_GlowDischarge,10.000000
AutoGasControl_GlowDischarge,0
TrapRFOffset_GlowDischarge,475.000000
TrapRFLimit_GlowDischarge,533.000000
StepWave1RFOffset_GlowDischarge,40.000000
StepWave2RFOffset_GlowDischarge,100.000000
TrapUseManualTwig_GlowDischarge,0
IMSUSeManualTwig_GlowDischarge,0
TrapTWavePulseHeight_GlowDischarge,0.200000
TrapTWavePulseWidth_GlowDischarge,10.000000
IMSTWavePulseHeight_GlowDischarge,0.000000
IMSTWavePulseWidth_GlowDischarge,4.600000
EndOfW+Setting


W-Setting
Capillary,2.500000
Corona,0.000000
CoronaVoltage,0.000000
Repeller,1.000000
Cone,40.000000
Extractor,5.000000
SourceOffset,80.000000
SourceTemperature,80.000000
ProbeTemperature,20.000000
DesolvationTemperature,150.000000
ConeGas,0.000000
DesolvationGas,500.000000
NebuliserGas,6.000000
PurgeGas,100.000000
NanoflowGasFlow,0.000000
AuxillaryGasFlow,0.000000
MaldiExtraction,10.000000
HexapoleBias,10.000000
CoolingGasFlow,100.000000
MaldiCone,0.000000
MaldiExtractor,5.000000
SourceVoltageMode,0
WMode,0
LMResolution,4.900000
HMResolution,15.000000
IonEnergy,1.800000
Prefilter,2.000000
CollisionEnergy,4.000000
CollisionEnergy2,2.000000
ColGasFlow,2.000000
ColGasFlow_Mobility,2.000000
IonGuideGasFlow,0.000000
IMSGasFlow,90.000000
HeliumCellGasFlow,180.000000
ManualPusher,3
ManualPusherSet,0
AcquisitionFrequency,3000
PusherTime,64
InstrumentPusherWidth,4.000000
HighResEnabled,0
AutoGasControl,0
CEState,0
MaldiLMResolution,4.400000
LensDRETransmition,99.900000
ReferenceCapillary,2.500000
ReferenceCE,15.000000
IMSReferenceCE,6.000000
Acceleration1,20.000000
Acceleration2,0.000000
Aperture2,5.000000
Transport1,40.000000
Transport2,20.000000
Steering,0.000000
TubeLens,30.000000
Entrance,17.000000
Pusher,1900.000000
Offset1,0.000000
Puller,1370.000000
Collector,60.000000
CollectorPulse,10.000000
StopperBias,10.000000
StopperPulse,20.000000
CollisionCellStaticOffset,180.000000
TrapBias,2.000000
TrapBias_Mobility,45.000000
TrapBias_Maldi,4.000000
TrapBias_Mobility_Maldi,22.000000
Offset2,0.000000
TOF,10.000000
Reflectron,4.140000
ReflectronGrid,1.320000
TrappingMode,0
UseTrapGateLUT,0
EnablePushTrap,0
UseHoldOffTime,0
HoldOffTime,0.000000
PulseDelay,1000.000000
UsePulseDelay,1
TrapUseManualRelease,0
TrapManualReleaseTime,500.000000
TrapUseManualTwig,0
TrapUseManualTwig_Mobility,0
TrapTWavePulseWidth,10.000000
TrapTWavePulseWidth_Mobility,9.646000
TrapTWavePulseHeight,0.500000
TrapTWavePulseHeight_Mobility,4.000000
TrapTWaveEntrance,0.000000
TrapTWaveEntrance_Mobility,0.000000
TrapTWaveEntrance_Maldi,0.000000
TrapTWaveEntrance_Mobility_Maldi,0.000000
TrapDC,-2.000000
TrapDC_Mobility,0.000000
TrapDC_Maldi,0.000000
TrapDC_Mobility_Maldi,0.000000
TrapTWaveExit,1.000000
TrapTWaveExit_Mobility,3.000000
TrapTWaveExit_Maldi,2.000000
TrapTWaveExit_Mobility_Maldi,2.000000
TrapTrapHeight,15.000000
TrapExtractionHeight,0.000000
IMSUseManualRelease,0
IMSManualReleaseTime,100.000000
IMSUSeManualTwig,0
IMSUSeManualTwig_Mobility,0
IMSTWavePulseWidth,10.000000
IMSTWavePulseWidth_Mobility,4.612000
IMSTWavePulseHeight,0.000000
IMSTWavePulseHeight_Mobility,40.000000
IMSTWaveEntrance,-20.000000
IMSTWaveEntrance_Mobility,20.000000
IMSTWaveEntrance_Maldi,-20.000000
IMSTWaveEntrance_Mobility_Maldi,20.000000
IMSTWaveExit,20.000000
IMSTWaveExit_Mobility,0.000000
IMSTWaveExit_Maldi,20.000000
IMSTWaveExit_Mobility_Maldi,0.000000
HeliumCellExit,-20.000000
HeliumCellExit_Mobility,-20.000000
HeliumCellExit_Maldi,-20.000000
HeliumCellExit_Mobility_Maldi,-20.000000
HeliumCellDC,1.000000
HeliumCellDC_Mobility,50.000000
HeliumCellDC_Maldi,1.000000
HeliumCellDC_Mobility_Maldi,50.000000
IMSBias,2.000000
IMSBias_Mobility,3.000000
IMSBias_Maldi,2.000000
IMSBias_Mobility_Maldi,3.000000
IMSTrapHeight,10.000000
IMSExtractHeight,5.000000
IMSBiasLookUpTableRamp,0
IMSBiasLookUpTable,
IMSPulseHeightLUT,
IMSPulseWidthLUT,
TrapGateLUT,
IMSPulseRampParam,0
IMSPulseHeightRampType,0
IMSPulseHeightRampStart,10.000000
IMSPulseHeightRampEnd,40.000000
IMSPulseHeightRampFullCycle,1
IMSPulseHeightRampPercentCycle,100
IMSPulseWidthRampType,0
IMSPulseWidthRampStart,3.000000
IMSPulseWidthRampEnd,6.000000
IMSPulseWidthRampFullCycle,1
IMSPulseWidthRampPercentCycle,100
TransferUseManualTwig,0
TransferUseManualTwig_Mobility,0
TransferTWavePulseWidth,12.146000
TransferTWavePulseWidth_Mobility,7.900000
TranferTWavePulseHeight,0.200000
TranferTWavePulseHeight_Mobility,4.000000
TransferTWaveEntrance,5.000000
TransferTWaveEntrance_Mobility,5.000000
TransferTWaveEntrance_Maldi,5.000000
TransferTWaveEntrance_Mobility_Maldi,5.000000
TransferTWaveExit,3.000000
TransferTWaveExit_Mobility,3.000000
TransferTWaveExit_Maldi,3.000000
TransferTWaveExit_Mobility_Maldi,3.000000
UseEDCSync,0
TargetEnhancementMode,0
EDCMass,556.000000
TransferTrapHeight,4.000000
TransferTrapHeight_Mobility,12.000000
TransferExtractionHeight,15.000000
TransferExtractionHeight_Mobility,8.000000
HDCTransferLUT1,
AutoStepWaveRFTwig,0
AutoStepWaveTwig,0
AutoTrapTwig,0
AutoIMSTwig,0
AutoTransferTwig,0
QuadSetupResolutionFine,26.500000
QuadSetupHighMassScaleAdjust,45.000000
QuadSetupLinearity,52.500000
QuadSetupLowMassScaleAdjust,74.500000
QuadSetupLowMassResolution,2.600000
CentroidLockMass,0.000000
CentroidMassWindow,1.000000
TemperatureCoefficient,0.000000
UseTemperatureCorrection,0
Dip Threshold 1,0.000000
Dip Threshold 2,0.000000
Dip Threshold 3,0.000000
Dip Threshold 4,0.000000
IMSMobilityRFOffset,250.000000
IMSMobilityRFGain,0.000000
IMSMobilityRFLimit,250.000000
IMSRFOffset,300.000000
IMSRFGain,0.000000
IMSRFLimit,380.000000
TrapRFOffset,300.000000
TrapRFGain,0.000000
TrapRFLimit,380.000000
TransferRFOffset,350.000000
TransferRFGain,0.000000
TransferRFLimit,380.000000
StepWave1InUseManualTwig,0
StepWave1InUseManualTwig_Mobility,0
StepWave1InUseManualTwig_ETD,0
StepWave1InUseManualTwig_ETD_Mobility,0
StepWave1InUseManualTwig_GlowDischarge,0
StepWave1OutUseManualTwig,0
StepWave1OutUseManualTwig_Mobility,0
StepWave1OutUseManualTwig_ETD,0
StepWave1OutUseManualTwig_ETD_Mobility,0
StepWave1OutUseManualTwig_GlowDischarge,0
StepWave2UseManualTwig,0
StepWave2UseManualTwig_Mobility,0
StepWave2UseManualTwig_ETD,0
StepWave2UseManualTwig_ETD_Mobility,0
StepWave2UseManualTwig_GlowDischarge,0
ReverseOperation,0
ReverseOperation_Mobility,0
StepWave1InHeight_ETD_Mobility,15.000000
StepWave1OutHeight_ETD_Mobility,0.000000
StepWave2Height_ETD_Mobility,0.000000
StepWave1InHeight_ETD,15.000000
StepWave1OutHeight_ETD,5.000000
StepWave2Height_ETD,0.000000
StepWave1InHeight_GlowDischarge,10.000000
StepWave1OutHeight_GlowDischarge,0.000000
StepWave2Height_GlowDischarge,0.000000
StepWave1InWidth_ETD_Mobility,10.000000
StepWave1OutWidth_ETD_Mobility,10.000000
StepWave2Width_ETD_Mobility,10.000000
StepWave1InWidth_ETD,10.000000
StepWave1OutWidth_ETD,10.000000
StepWave2Width_ETD,10.000000
StepWave1InWidth_GlowDischarge,10.000000
StepWave1OutWidth_GlowDischarge,10.000000
StepWave2Width_GlowDischarge,10.000000
StepWave1InHeight,15.000000
StepWave1InWidth,10.000000
StepWave1OutHeight,15.000000
StepWave1OutWidth,10.000000
StepWave2Height,1.000000
StepWave2Width,10.000000
StepWave1InHeight_Mobility,15.000000
StepWave1InWidth_Mobility,10.000000
StepWave1OutHeight_Mobility,15.000000
StepWave1OutWidth_Mobility,10.000000
StepWave2Height_Mobility,1.000000
StepWave2Width_Mobility,10.000000
StepWaveTransferOffset,25.000000
StepWaveBias,3.000000
StepWaveDiffAperture1,3.000000
StepWaveDiffAperture2,0.000000
StepWave1RFOffset,300.000000
StepWave2RFOffset,350.000000
AutoGasControl_ETD,0
ColGasFlow_ETD,0.800000
ColGas2Flow_ETD,17.000000
ColGasFlow_ETD_Mobility,0.800000
ColGas2Flow_ETD_Mobility,14.000000
AutoStepWaveRFTwig_ETD,0
AutoTrapTwig_ETD,0
AutoIMSTwig_ETD,0
TrapTWaveEntrance_ETD,0.000000
TrapTWaveEntrance_ETD_Mobility,0.000000
TrapBias_ETD,2.000000
TrapBias_ETD_Mobility,35.000000
TrapGate_ETD,-3.000000
TrapGate_ETD_Mobility,-3.000000
TrapDC_ETD,-3.000000
TrapDC_ETD_Mobility,-3.000000
TrapTWaveExit_ETD,-3.000000
TrapTWaveExit_ETD_Mobility,-3.000000
IMSTWaveEntrance_ETD_Mobility,10.000000
IMSTWaveEntrance_ETD,-20.000000
HeliumCellDC_ETD_Mobility,40.000000
HeliumCellDC_ETD,1.000000
HeliumCellExit_ETD_Mobility,-20.000000
HeliumCellExit_ETD,-5.000000
IMSBias_ETD_Mobility,2.000000
IMSBias_ETD,2.000000
IMSTWaveExit_ETD_Mobility,0.000000
IMSTWaveExit_ETD,20.000000
HeliumCellGasFlow_ETD,0.000000
HeliumCellGasFlow_ETD_Mobility,150.000000
IMSGasFlow_ETD,0.000000
IMSGasFlow_ETD_Mobility,40.000000
MakeUpGasFlow_ETD,50.000000
DesolvationGas_ETD,500.000000
PurgeGas_ETD,100.000000
ConeGas_ETD,25.000000
NanoflowGasFlow_ETD,0.300000
TrapUseManualTwig_ETD,0
TrapUseManualTwig_ETD_Mobility,0
TrapRFOffset_ETD,475.000000
TrapRFLimit_ETD,533.000000
StepWave1RFOffset_ETD,300.000000
StepWave2RFOffset_ETD,350.000000
CollisionEnergy_ETD,5.000000
CollisionEnergy2_ETD,0.000000
CEState_ETD,0
SourceOffset_ETD,80.000000
StepWaveTransferOffset_ETD,25.000000
StepWaveBias_ETD,0.000000
StepWaveDiffAperture1_ETD,3.000000
StepWaveDiffAperture2_ETD,0.000000
Capillary_ETD,2.500000
ReferenceCapillary_ETD,2.500000
TrapUseManualTwig_ETD,0
TrapUseManualTwig_ETD_Mobility,0
IMSUSeManualTwig_ETD,0
IMSUSeManualTwig_ETD_Mobility,0
TrapTWavePulseHeight_ETD,0.200000
TrapTWavePulseHeight_ETD_Mobility,0.200000
TrapTWavePulseWidth_ETD,10.000000
IMSTWavePulseHeight_ETD,0.000000
IMSTWavePulseHeight_ETD_Mobility,25.000000
IMSTWavePulseWidth_ETD,0.000000
IMSTWavePulseWidth_ETD_Mobility,4.600000
Cone_ETD,30.000000
Extractor_ETD,4.000000
TrapTrapHeight_ETD,5.000000
TrapExtractionHeight_ETD,5.000000
SourceVoltageMode_GlowDischarge,0
Corona_GlowDischarge,50.000000
CoronaVoltage_GlowDischarge,0.900000
Cone_GlowDischarge,10.000000
Extractor_GlowDischarge,4.000000
PurgeGas_GlowDischarge,100.000000
DesolvationGas_GlowDischarge,500.000000
ConeGas_GlowDischarge,25.000000
MakeUpGasFlow_GlowDischarge,50.000000
NanoflowGasFlow_GlowDischarge,0.300000
CollisionEnergy_GlowDischarge,5.000000
CollisionEnergy2_GlowDischarge,0.000000
CEState_GlowDischarge,0
IMSGasFlow_GlowDischarge,0.000000
HeliumCellGasFlow_GlowDischarge,0.000000
ColGasFlow_GlowDischarge,34.000000
Cone_ETD,30.000000
Extractor_ETD,4.000000
AutoIMSTwig_GlowDischarge,0
AutoTrapTwig_GlowDischarge,0
AutoStepWaveRFTwig_GlowDischarge,0
TrapTWaveEntrance_GlowDischarge,0.000000
TrapBias_GlowDischarge,2.000000
TrapGate_GlowDischarge,-3.000000
TrapDC_GlowDischarge,-3.000000
TrapTWaveExit_GlowDischarge,3.000000
TrapTrapHeight_GlowDischarge,3.000000
TrapExtractionHeight_GlowDischarge,0.000000
SourceOffset_GlowDischarge,10.000000
StepWaveTransferOffset_GlowDischarge,0.000000
StepWaveBias_GlowDischarge,0.000000
StepWaveDiffAperture1_GlowDischarge,0.000000
StepWaveDiffAperture2_GlowDischarge,0.000000
IMSTWaveEntrance_GlowDischarge,-20.000000
HeliumCellDC_GlowDischarge,1.000000
HeliumCellExit_GlowDischarge,-5.000000
IMSBias_GlowDischarge,2.000000
IMSTWaveExit_GlowDischarge,10.000000
AutoGasControl_GlowDischarge,0
TrapRFOffset_GlowDischarge,475.000000
TrapRFLimit_GlowDischarge,533.000000
StepWave1RFOffset_GlowDischarge,40.000000
StepWave2RFOffset_GlowDischarge,100.000000
TrapUseManualTwig_GlowDischarge,0
IMSUSeManualTwig_GlowDischarge,0
TrapTWavePulseHeight_GlowDischarge,0.200000
TrapTWavePulseWidth_GlowDischarge,10.000000
IMSTWavePulseHeight_GlowDischarge,0.000000
IMSTWavePulseWidth_GlowDischarge,4.600000
EndOfW-Setting


X+Setting
Capillary,3.000000
Corona,0.000000
CoronaVoltage,0.000000
Repeller,1.000000
Cone,40.000000
Extractor,5.000000
SourceOffset,80.000000
SourceTemperature,80.000000
ProbeTemperature,20.000000
DesolvationTemperature,150.000000
ConeGas,0.000000
DesolvationGas,500.000000
NebuliserGas,6.000000
PurgeGas,100.000000
NanoflowGasFlow,0.000000
AuxillaryGasFlow,0.000000
MaldiExtraction,10.000000
HexapoleBias,10.000000
CoolingGasFlow,100.000000
MaldiCone,0.000000
MaldiExtractor,5.000000
SourceVoltageMode,0
WMode,0
LMResolution,4.900000
HMResolution,15.000000
IonEnergy,1.000000
Prefilter,2.000000
CollisionEnergy,4.000000
CollisionEnergy2,2.000000
ColGasFlow,2.000000
ColGasFlow_Mobility,2.000000
IonGuideGasFlow,0.000000
IMSGasFlow,90.000000
HeliumCellGasFlow,180.000000
ManualPusher,3
ManualPusherSet,0
AcquisitionFrequency,3000
PusherTime,64
InstrumentPusherWidth,4.000000
HighResEnabled,0
AutoGasControl,0
CEState,0
MaldiLMResolution,4.400000
LensDRETransmition,99.900000
ReferenceCapillary,3.000000
ReferenceCE,15.000000
IMSReferenceCE,6.000000
Acceleration1,70.000000
Acceleration2,200.000000
Aperture2,40.000000
Transport1,70.000000
Transport2,70.000000
Steering,0.000000
TubeLens,45.000000
Entrance,62.000000
Pusher,1900.000000
Offset1,0.000000
Puller,1370.000000
Collector,60.000000
CollectorPulse,10.000000
StopperBias,10.000000
StopperPulse,20.000000
CollisionCellStaticOffset,180.000000
TrapBias,2.000000
TrapBias_Mobility,45.000000
TrapBias_Maldi,4.000000
TrapBias_Mobility_Maldi,22.000000
Offset2,0.000000
TOF,10.000000
Reflectron,3.780000
ReflectronGrid,1.485000
TrappingMode,0
UseTrapGateLUT,0
EnablePushTrap,0
UseHoldOffTime,0
HoldOffTime,0.000000
PulseDelay,1000.000000
UsePulseDelay,1
TrapUseManualRelease,0
TrapManualReleaseTime,500.000000
TrapUseManualTwig,0
TrapUseManualTwig_Mobility,0
TrapTWavePulseWidth,10.000000
TrapTWavePulseWidth_Mobility,9.646000
TrapTWavePulseHeight,0.500000
TrapTWavePulseHeight_Mobility,4.000000
TrapTWaveEntrance,0.000000
TrapTWaveEntrance_Mobility,0.000000
TrapTWaveEntrance_Maldi,0.000000
TrapTWaveEntrance_Mobility_Maldi,0.000000
TrapDC,-2.000000
TrapDC_Mobility,0.000000
TrapDC_Maldi,0.000000
TrapDC_Mobility_Maldi,0.000000
TrapTWaveExit,1.000000
TrapTWaveExit_Mobility,3.000000
TrapTWaveExit_Maldi,2.000000
TrapTWaveExit_Mobility_Maldi,2.000000
TrapTrapHeight,15.000000
TrapExtractionHeight,0.000000
IMSUseManualRelease,0
IMSManualReleaseTime,100.000000
IMSUSeManualTwig,0
IMSUSeManualTwig_Mobility,0
IMSTWavePulseWidth,10.000000
IMSTWavePulseWidth_Mobility,4.612000
IMSTWavePulseHeight,0.000000
IMSTWavePulseHeight_Mobility,40.000000
IMSTWaveEntrance,-20.000000
IMSTWaveEntrance_Mobility,20.000000
IMSTWaveEntrance_Maldi,-20.000000
IMSTWaveEntrance_Mobility_Maldi,20.000000
IMSTWaveExit,20.000000
IMSTWaveExit_Mobility,0.000000
IMSTWaveExit_Maldi,20.000000
IMSTWaveExit_Mobility_Maldi,0.000000
HeliumCellExit,-20.000000
HeliumCellExit_Mobility,-20.000000
HeliumCellExit_Maldi,-20.000000
HeliumCellExit_Mobility_Maldi,-20.000000
HeliumCellDC,1.000000
HeliumCellDC_Mobility,50.000000
HeliumCellDC_Maldi,1.000000
HeliumCellDC_Mobility_Maldi,50.000000
IMSBias,2.000000
IMSBias_Mobility,3.000000
IMSBias_Maldi,2.000000
IMSBias_Mobility_Maldi,3.000000
IMSTrapHeight,10.000000
IMSExtractHeight,5.000000
IMSBiasLookUpTableRamp,0
IMSBiasLookUpTable,
IMSPulseHeightLUT,
IMSPulseWidthLUT,
TrapGateLUT,
IMSPulseRampParam,0
IMSPulseHeightRampType,0
IMSPulseHeightRampStart,10.000000
IMSPulseHeightRampEnd,40.000000
IMSPulseHeightRampFullCycle,1
IMSPulseHeightRampPercentCycle,100
IMSPulseWidthRampType,0
IMSPulseWidthRampStart,3.000000
IMSPulseWidthRampEnd,6.000000
IMSPulseWidthRampFullCycle,1
IMSPulseWidthRampPercentCycle,100
TransferUseManualTwig,0
TransferUseManualTwig_Mobility,0
TransferTWavePulseWidth,12.146000
TransferTWavePulseWidth_Mobility,7.900000
TranferTWavePulseHeight,0.200000
TranferTWavePulseHeight_Mobility,4.000000
TransferTWaveEntrance,5.000000
TransferTWaveEntrance_Mobility,5.000000
TransferTWaveEntrance_Maldi,5.000000
TransferTWaveEntrance_Mobility_Maldi,5.000000
TransferTWaveExit,15.000000
TransferTWaveExit_Mobility,15.000000
TransferTWaveExit_Maldi,15.000000
TransferTWaveExit_Mobility_Maldi,15.000000
UseEDCSync,0
TargetEnhancementMode,0
EDCMass,556.000000
TransferTrapHeight,4.000000
TransferTrapHeight_Mobility,12.000000
TransferExtractionHeight,15.000000
TransferExtractionHeight_Mobility,8.000000
HDCTransferLUT1,
AutoStepWaveRFTwig,0
AutoStepWaveTwig,0
AutoTrapTwig,0
AutoIMSTwig,0
AutoTransferTwig,0
QuadSetupResolutionFine,26.500000
QuadSetupHighMassScaleAdjust,45.000000
QuadSetupLinearity,52.500000
QuadSetupLowMassScaleAdjust,74.500000
QuadSetupLowMassResolution,2.600000
CentroidLockMass,0.000000
CentroidMassWindow,1.000000
TemperatureCoefficient,0.000000
UseTemperatureCorrection,0
Dip Threshold 1,0.000000
Dip Threshold 2,0.000000
Dip Threshold 3,0.000000
Dip Threshold 4,0.000000
IMSMobilityRFOffset,250.000000
IMSMobilityRFGain,0.000000
IMSMobilityRFLimit,250.000000
IMSRFOffset,300.000000
IMSRFGain,0.000000
IMSRFLimit,380.000000
TrapRFOffset,300.000000
TrapRFGain,0.000000
TrapRFLimit,380.000000
TransferRFOffset,350.000000
TransferRFGain,0.000000
TransferRFLimit,380.000000
StepWave1InUseManualTwig,0
StepWave1InUseManualTwig_Mobility,0
StepWave1InUseManualTwig_ETD,0
StepWave1InUseManualTwig_ETD_Mobility,0
StepWave1InUseManualTwig_GlowDischarge,0
StepWave1OutUseManualTwig,0
StepWave1OutUseManualTwig_Mobility,0
StepWave1OutUseManualTwig_ETD,0
StepWave1OutUseManualTwig_ETD_Mobility,0
StepWave1OutUseManualTwig_GlowDischarge,0
StepWave2UseManualTwig,0
StepWave2UseManualTwig_Mobility,0
StepWave2UseManualTwig_ETD,0
StepWave2UseManualTwig_ETD_Mobility,0
StepWave2UseManualTwig_GlowDischarge,0
ReverseOperation,0
ReverseOperation_Mobility,0
StepWave1InHeight_ETD_Mobility,15.000000
StepWave1OutHeight_ETD_Mobility,0.000000
StepWave2Height_ETD_Mobility,0.000000
StepWave1InHeight_ETD,15.000000
StepWave1OutHeight_ETD,5.000000
StepWave2Height_ETD,0.000000
StepWave1InHeight_GlowDischarge,10.000000
StepWave1OutHeight_GlowDischarge,0.000000
StepWave2Height_GlowDischarge,0.000000
StepWave1InWidth_ETD_Mobility,10.000000
StepWave1OutWidth_ETD_Mobility,10.000000
StepWave2Width_ETD_Mobility,10.000000
StepWave1InWidth_ETD,10.000000
StepWave1OutWidth_ETD,10.000000
StepWave2Width_ETD,10.000000
StepWave1InWidth_GlowDischarge,10.000000
StepWave1OutWidth_GlowDischarge,10.000000
StepWave2Width_GlowDischarge,10.000000
StepWave1InHeight,15.000000
StepWave1InWidth,10.000000
StepWave1OutHeight,15.000000
StepWave1OutWidth,10.000000
StepWave2Height,1.000000
StepWave2Width,10.000000
StepWave1InHeight_Mobility,15.000000
StepWave1InWidth_Mobility,10.000000
StepWave1OutHeight_Mobility,15.000000
StepWave1OutWidth_Mobility,10.000000
StepWave2Height_Mobility,1.000000
StepWave2Width_Mobility,10.000000
StepWaveTransferOffset,25.000000
StepWaveBias,3.000000
StepWaveDiffAperture1,3.000000
StepWaveDiffAperture2,0.000000
StepWave1RFOffset,300.000000
StepWave2RFOffset,350.000000
AutoGasControl_ETD,0
ColGasFlow_ETD,0.800000
ColGas2Flow_ETD,17.000000
ColGasFlow_ETD_Mobility,0.800000
ColGas2Flow_ETD_Mobility,14.000000
AutoStepWaveRFTwig_ETD,0
AutoTrapTwig_ETD,0
AutoIMSTwig_ETD,0
TrapTWaveEntrance_ETD,0.000000
TrapTWaveEntrance_ETD_Mobility,0.000000
TrapBias_ETD,2.000000
TrapBias_ETD_Mobility,35.000000
TrapGate_ETD,-3.000000
TrapGate_ETD_Mobility,-3.000000
TrapDC_ETD,-3.000000
TrapDC_ETD_Mobility,-3.000000
TrapTWaveExit_ETD,-3.000000
TrapTWaveExit_ETD_Mobility,-3.000000
IMSTWaveEntrance_ETD_Mobility,10.000000
IMSTWaveEntrance_ETD,-20.000000
HeliumCellDC_ETD_Mobility,40.000000
HeliumCellDC_ETD,1.000000
HeliumCellExit_ETD_Mobility,-20.000000
HeliumCellExit_ETD,-5.000000
IMSBias_ETD_Mobility,2.000000
IMSBias_ETD,2.000000
IMSTWaveExit_ETD_Mobility,0.000000
IMSTWaveExit_ETD,20.000000
HeliumCellGasFlow_ETD,0.000000
HeliumCellGasFlow_ETD_Mobility,150.000000
IMSGasFlow_ETD,0.000000
IMSGasFlow_ETD_Mobility,40.000000
MakeUpGasFlow_ETD,50.000000
DesolvationGas_ETD,500.000000
PurgeGas_ETD,100.000000
ConeGas_ETD,25.000000
NanoflowGasFlow_ETD,0.300000
TrapUseManualTwig_ETD,0
TrapUseManualTwig_ETD_Mobility,0
TrapRFOffset_ETD,475.000000
TrapRFLimit_ETD,533.000000
StepWave1RFOffset_ETD,300.000000
StepWave2RFOffset_ETD,350.000000
CollisionEnergy_ETD,5.000000
CollisionEnergy2_ETD,0.000000
CEState_ETD,0
SourceOffset_ETD,80.000000
StepWaveTransferOffset_ETD,25.000000
StepWaveBias_ETD,0.000000
StepWaveDiffAperture1_ETD,3.000000
StepWaveDiffAperture2_ETD,0.000000
Capillary_ETD,3.000000
ReferenceCapillary_ETD,3.000000
TrapUseManualTwig_ETD,0
TrapUseManualTwig_ETD_Mobility,0
IMSUSeManualTwig_ETD,0
IMSUSeManualTwig_ETD_Mobility,0
TrapTWavePulseHeight_ETD,0.200000
TrapTWavePulseHeight_ETD_Mobility,0.200000
TrapTWavePulseWidth_ETD,10.000000
IMSTWavePulseHeight_ETD,0.000000
IMSTWavePulseHeight_ETD_Mobility,25.000000
IMSTWavePulseWidth_ETD,0.000000
IMSTWavePulseWidth_ETD_Mobility,4.600000
Cone_ETD,30.000000
Extractor_ETD,4.000000
TrapTrapHeight_ETD,5.000000
TrapExtractionHeight_ETD,5.000000
SourceVoltageMode_GlowDischarge,0
Corona_GlowDischarge,50.000000
CoronaVoltage_GlowDischarge,0.900000
Cone_GlowDischarge,10.000000
Extractor_GlowDischarge,4.000000
PurgeGas_GlowDischarge,100.000000
DesolvationGas_GlowDischarge,500.000000
ConeGas_GlowDischarge,25.000000
MakeUpGasFlow_GlowDischarge,50.000000
NanoflowGasFlow_GlowDischarge,0.300000
CollisionEnergy_GlowDischarge,5.000000
CollisionEnergy2_GlowDischarge,0.000000
CEState_GlowDischarge,0
IMSGasFlow_GlowDischarge,0.000000
HeliumCellGasFlow_GlowDischarge,0.000000
ColGasFlow_GlowDischarge,34.000000
Cone_ETD,30.000000
Extractor_ETD,4.000000
AutoIMSTwig_GlowDischarge,0
AutoTrapTwig_GlowDischarge,0
AutoStepWaveRFTwig_GlowDischarge,0
TrapTWaveEntrance_GlowDischarge,0.000000
TrapBias_GlowDischarge,2.000000
TrapGate_GlowDischarge,-3.000000
TrapDC_GlowDischarge,-3.000000
TrapTWaveExit_GlowDischarge,3.000000
TrapTrapHeight_GlowDischarge,3.000000
TrapExtractionHeight_GlowDischarge,0.000000
SourceOffset_GlowDischarge,10.000000
StepWaveTransferOffset_GlowDischarge,0.000000
StepWaveBias_GlowDischarge,0.000000
StepWaveDiffAperture1_GlowDischarge,0.000000
StepWaveDiffAperture2_GlowDischarge,0.000000
IMSTWaveEntrance_GlowDischarge,-20.000000
HeliumCellDC_GlowDischarge,1.000000
HeliumCellExit_GlowDischarge,-5.000000
IMSBias_GlowDischarge,2.000000
IMSTWaveExit_GlowDischarge,10.000000
AutoGasControl_GlowDischarge,0
TrapRFOffset_GlowDischarge,475.000000
TrapRFLimit_GlowDischarge,533.000000
StepWave1RFOffset_GlowDischarge,40.000000
StepWave2RFOffset_GlowDischarge,100.000000
TrapUseManualTwig_GlowDischarge,0
IMSUSeManualTwig_GlowDischarge,0
TrapTWavePulseHeight_GlowDischarge,0.200000
TrapTWavePulseWidth_GlowDischarge,10.000000
IMSTWavePulseHeight_GlowDischarge,0.000000
IMSTWavePulseWidth_GlowDischarge,4.600000
EndOfX+Setting


X-Setting
Capillary,2.500000
Corona,0.000000
CoronaVoltage,0.000000
Repeller,1.000000
Cone,40.000000
Extractor,5.000000
SourceOffset,80.000000
SourceTemperature,80.000000
ProbeTemperature,20.000000
DesolvationTemperature,150.000000
ConeGas,0.000000
DesolvationGas,500.000000
NebuliserGas,6.000000
PurgeGas,100.000000
NanoflowGasFlow,0.000000
AuxillaryGasFlow,0.000000
MaldiExtraction,10.000000
HexapoleBias,10.000000
CoolingGasFlow,100.000000
MaldiCone,0.000000
MaldiExtractor,5.000000
SourceVoltageMode,0
WMode,0
LMResolution,4.900000
HMResolution,15.000000
IonEnergy,1.800000
Prefilter,2.000000
CollisionEnergy,4.000000
CollisionEnergy2,2.000000
ColGasFlow,2.000000
ColGasFlow_Mobility,2.000000
IonGuideGasFlow,0.000000
IMSGasFlow,90.000000
HeliumCellGasFlow,180.000000
ManualPusher,3
ManualPusherSet,0
AcquisitionFrequency,3000
PusherTime,64
InstrumentPusherWidth,4.000000
HighResEnabled,0
AutoGasControl,0
CEState,0
MaldiLMResolution,4.400000
LensDRETransmition,99.900000
ReferenceCapillary,2.500000
ReferenceCE,15.000000
IMSReferenceCE,6.000000
Acceleration1,70.000000
Acceleration2,200.000000
Aperture2,40.000000
Transport1,70.000000
Transport2,70.000000
Steering,0.000000
TubeLens,45.000000
Entrance,62.000000
Pusher,1900.000000
Offset1,0.000000
Puller,1370.000000
Collector,60.000000
CollectorPulse,10.000000
StopperBias,10.000000
StopperPulse,20.000000
CollisionCellStaticOffset,180.000000
TrapBias,2.000000
TrapBias_Mobility,45.000000
TrapBias_Maldi,4.000000
TrapBias_Mobility_Maldi,22.000000
Offset2,0.000000
TOF,10.000000
Reflectron,3.780000
ReflectronGrid,1.485000
TrappingMode,0
UseTrapGateLUT,0
EnablePushTrap,0
UseHoldOffTime,0
HoldOffTime,0.000000
PulseDelay,1000.000000
UsePulseDelay,1
TrapUseManualRelease,0
TrapManualReleaseTime,500.000000
TrapUseManualTwig,0
TrapUseManualTwig_Mobility,0
TrapTWavePulseWidth,10.000000
TrapTWavePulseWidth_Mobility,9.646000
TrapTWavePulseHeight,0.500000
TrapTWavePulseHeight_Mobility,4.000000
TrapTWaveEntrance,0.000000
TrapTWaveEntrance_Mobility,0.000000
TrapTWaveEntrance_Maldi,0.000000
TrapTWaveEntrance_Mobility_Maldi,0.000000
TrapDC,-2.000000
TrapDC_Mobility,0.000000
TrapDC_Maldi,0.000000
TrapDC_Mobility_Maldi,0.000000
TrapTWaveExit,1.000000
TrapTWaveExit_Mobility,3.000000
TrapTWaveExit_Maldi,2.000000
TrapTWaveExit_Mobility_Maldi,2.000000
TrapTrapHeight,15.000000
TrapExtractionHeight,0.000000
IMSUseManualRelease,0
IMSManualReleaseTime,100.000000
IMSUSeManualTwig,0
IMSUSeManualTwig_Mobility,0
IMSTWavePulseWidth,10.000000
IMSTWavePulseWidth_Mobility,4.612000
IMSTWavePulseHeight,0.000000
IMSTWavePulseHeight_Mobility,40.000000
IMSTWaveEntrance,-20.000000
IMSTWaveEntrance_Mobility,20.000000
IMSTWaveEntrance_Maldi,-20.000000
IMSTWaveEntrance_Mobility_Maldi,20.000000
IMSTWaveExit,20.000000
IMSTWaveExit_Mobility,0.000000
IMSTWaveExit_Maldi,20.000000
IMSTWaveExit_Mobility_Maldi,0.000000
HeliumCellExit,-20.000000
HeliumCellExit_Mobility,-20.000000
HeliumCellExit_Maldi,-20.000000
HeliumCellExit_Mobility_Maldi,-20.000000
HeliumCellDC,1.000000
HeliumCellDC_Mobility,50.000000
HeliumCellDC_Maldi,1.000000
HeliumCellDC_Mobility_Maldi,50.000000
IMSBias,2.000000
IMSBias_Mobility,3.000000
IMSBias_Maldi,2.000000
IMSBias_Mobility_Maldi,3.000000
IMSTrapHeight,10.000000
IMSExtractHeight,5.000000
IMSBiasLookUpTableRamp,0
IMSBiasLookUpTable,
IMSPulseHeightLUT,
IMSPulseWidthLUT,
TrapGateLUT,
IMSPulseRampParam,0
IMSPulseHeightRampType,0
IMSPulseHeightRampStart,10.000000
IMSPulseHeightRampEnd,40.000000
IMSPulseHeightRampFullCycle,1
IMSPulseHeightRampPercentCycle,100
IMSPulseWidthRampType,0
IMSPulseWidthRampStart,3.000000
IMSPulseWidthRampEnd,6.000000
IMSPulseWidthRampFullCycle,1
IMSPulseWidthRampPercentCycle,100
TransferUseManualTwig,0
TransferUseManualTwig_Mobility,0
TransferTWavePulseWidth,12.146000
TransferTWavePulseWidth_Mobility,7.900000
TranferTWavePulseHeight,0.200000
TranferTWavePulseHeight_Mobility,4.000000
TransferTWaveEntrance,5.000000
TransferTWaveEntrance_Mobility,5.000000
TransferTWaveEntrance_Maldi,5.000000
TransferTWaveEntrance_Mobility_Maldi,5.000000
TransferTWaveExit,15.000000
TransferTWaveExit_Mobility,15.000000
TransferTWaveExit_Maldi,15.000000
TransferTWaveExit_Mobility_Maldi,15.000000
UseEDCSync,0
TargetEnhancementMode,0
EDCMass,556.000000
TransferTrapHeight,4.000000
TransferTrapHeight_Mobility,12.000000
TransferExtractionHeight,15.000000
TransferExtractionHeight_Mobility,8.000000
HDCTransferLUT1,
AutoStepWaveRFTwig,0
AutoStepWaveTwig,0
AutoTrapTwig,0
AutoIMSTwig,0
AutoTransferTwig,0
QuadSetupResolutionFine,26.500000
QuadSetupHighMassScaleAdjust,45.000000
QuadSetupLinearity,52.500000
QuadSetupLowMassScaleAdjust,74.500000
QuadSetupLowMassResolution,2.600000
CentroidLockMass,0.000000
CentroidMassWindow,1.000000
TemperatureCoefficient,0.000000
UseTemperatureCorrection,0
Dip Threshold 1,0.000000
Dip Threshold 2,0.000000
Dip Threshold 3,0.000000
Dip Threshold 4,0.000000
IMSMobilityRFOffset,250.000000
IMSMobilityRFGain,0.000000
IMSMobilityRFLimit,250.000000
IMSRFOffset,300.000000
IMSRFGain,0.000000
IMSRFLimit,380.000000
TrapRFOffset,300.000000
TrapRFGain,0.000000
TrapRFLimit,380.000000
TransferRFOffset,350.000000
TransferRFGain,0.000000
TransferRFLimit,380.000000
StepWave1InUseManualTwig,0
StepWave1InUseManualTwig_Mobility,0
StepWave1InUseManualTwig_ETD,0
StepWave1InUseManualTwig_ETD_Mobility,0
StepWave1InUseManualTwig_GlowDischarge,0
StepWave1OutUseManualTwig,0
StepWave1OutUseManualTwig_Mobility,0
StepWave1OutUseManualTwig_ETD,0
StepWave1OutUseManualTwig_ETD_Mobility,0
StepWave1OutUseManualTwig_GlowDischarge,0
StepWave2UseManualTwig,0
StepWave2UseManualTwig_Mobility,0
StepWave2UseManualTwig_ETD,0
StepWave2UseManualTwig_ETD_Mobility,0
StepWave2UseManualTwig_GlowDischarge,0
ReverseOperation,0
ReverseOperation_Mobility,0
StepWave1InHeight_ETD_Mobility,15.000000
StepWave1OutHeight_ETD_Mobility,0.000000
StepWave2Height_ETD_Mobility,0.000000
StepWave1InHeight_ETD,15.000000
StepWave1OutHeight_ETD,5.000000
StepWave2Height_ETD,0.000000
StepWave1InHeight_GlowDischarge,10.000000
StepWave1OutHeight_GlowDischarge,0.000000
StepWave2Height_GlowDischarge,0.000000
StepWave1InWidth_ETD_Mobility,10.000000
StepWave1OutWidth_ETD_Mobility,10.000000
StepWave2Width_ETD_Mobility,10.000000
StepWave1InWidth_ETD,10.000000
StepWave1OutWidth_ETD,10.000000
StepWave2Width_ETD,10.000000
StepWave1InWidth_GlowDischarge,10.000000
StepWave1OutWidth_GlowDischarge,10.000000
StepWave2Width_GlowDischarge,10.000000
StepWave1InHeight,15.000000
StepWave1InWidth,10.000000
StepWave1OutHeight,15.000000
StepWave1OutWidth,10.000000
StepWave2Height,1.000000
StepWave2Width,10.000000
StepWave1InHeight_Mobility,15.000000
StepWave1InWidth_Mobility,10.000000
StepWave1OutHeight_Mobility,15.000000
StepWave1OutWidth_Mobility,10.000000
StepWave2Height_Mobility,1.000000
StepWave2Width_Mobility,10.000000
StepWaveTransferOffset,25.000000
StepWaveBias,3.000000
StepWaveDiffAperture1,3.000000
StepWaveDiffAperture2,0.000000
StepWave1RFOffset,300.000000
StepWave2RFOffset,350.000000
AutoGasControl_ETD,0
ColGasFlow_ETD,0.800000
ColGas2Flow_ETD,17.000000
ColGasFlow_ETD_Mobility,0.800000
ColGas2Flow_ETD_Mobility,14.000000
AutoStepWaveRFTwig_ETD,0
AutoTrapTwig_ETD,0
AutoIMSTwig_ETD,0
TrapTWaveEntrance_ETD,0.000000
TrapTWaveEntrance_ETD_Mobility,0.000000
TrapBias_ETD,2.000000
TrapBias_ETD_Mobility,35.000000
TrapGate_ETD,-3.000000
TrapGate_ETD_Mobility,-3.000000
TrapDC_ETD,-3.000000
TrapDC_ETD_Mobility,-3.000000
TrapTWaveExit_ETD,-3.000000
TrapTWaveExit_ETD_Mobility,-3.000000
IMSTWaveEntrance_ETD_Mobility,10.000000
IMSTWaveEntrance_ETD,-20.000000
HeliumCellDC_ETD_Mobility,40.000000
HeliumCellDC_ETD,1.000000
HeliumCellExit_ETD_Mobility,-20.000000
HeliumCellExit_ETD,-5.000000
IMSBias_ETD_Mobility,2.000000
IMSBias_ETD,2.000000
IMSTWaveExit_ETD_Mobility,0.000000
IMSTWaveExit_ETD,20.000000
HeliumCellGasFlow_ETD,0.000000
HeliumCellGasFlow_ETD_Mobility,150.000000
IMSGasFlow_ETD,0.000000
IMSGasFlow_ETD_Mobility,40.000000
MakeUpGasFlow_ETD,50.000000
DesolvationGas_ETD,500.000000
PurgeGas_ETD,100.000000
ConeGas_ETD,25.000000
NanoflowGasFlow_ETD,0.300000
TrapUseManualTwig_ETD,0
TrapUseManualTwig_ETD_Mobility,0
TrapRFOffset_ETD,475.000000
TrapRFLimit_ETD,533.000000
StepWave1RFOffset_ETD,300.000000
StepWave2RFOffset_ETD,350.000000
CollisionEnergy_ETD,5.000000
CollisionEnergy2_ETD,0.000000
CEState_ETD,0
SourceOffset_ETD,80.000000
StepWaveTransferOffset_ETD,25.000000
StepWaveBias_ETD,0.000000
StepWaveDiffAperture1_ETD,3.000000
StepWaveDiffAperture2_ETD,0.000000
Capillary_ETD,2.500000
ReferenceCapillary_ETD,2.500000
TrapUseManualTwig_ETD,0
TrapUseManualTwig_ETD_Mobility,0
IMSUSeManualTwig_ETD,0
IMSUSeManualTwig_ETD_Mobility,0
TrapTWavePulseHeight_ETD,0.200000
TrapTWavePulseHeight_ETD_Mobility,0.200000
TrapTWavePulseWidth_ETD,10.000000
IMSTWavePulseHeight_ETD,0.000000
IMSTWavePulseHeight_ETD_Mobility,25.000000
IMSTWavePulseWidth_ETD,0.000000
IMSTWavePulseWidth_ETD_Mobility,4.600000
Cone_ETD,30.000000
Extractor_ETD,4.000000
TrapTrapHeight_ETD,5.000000
TrapExtractionHeight_ETD,5.000000
SourceVoltageMode_GlowDischarge,0
Corona_GlowDischarge,50.000000
CoronaVoltage_GlowDischarge,0.900000
Cone_GlowDischarge,10.000000
Extractor_GlowDischarge,4.000000
PurgeGas_GlowDischarge,100.000000
DesolvationGas_GlowDischarge,500.000000
ConeGas_GlowDischarge,25.000000
MakeUpGasFlow_GlowDischarge,50.000000
NanoflowGasFlow_GlowDischarge,0.300000
CollisionEnergy_GlowDischarge,5.000000
CollisionEnergy2_GlowDischarge,0.000000
CEState_GlowDischarge,0
IMSGasFlow_GlowDischarge,0.000000
HeliumCellGasFlow_GlowDischarge,0.000000
ColGasFlow_GlowDischarge,34.000000
Cone_ETD,30.000000
Extractor_ETD,4.000000
AutoIMSTwig_GlowDischarge,0
AutoTrapTwig_GlowDischarge,0
AutoStepWaveRFTwig_GlowDischarge,0
TrapTWaveEntrance_GlowDischarge,0.000000
TrapBias_GlowDischarge,2.000000
TrapGate_GlowDischarge,-3.000000
TrapDC_GlowDischarge,-3.000000
TrapTWaveExit_GlowDischarge,3.000000
TrapTrapHeight_GlowDischarge,3.000000
TrapExtractionHeight_GlowDischarge,0.000000
SourceOffset_GlowDischarge,10.000000
StepWaveTransferOffset_GlowDischarge,0.000000
StepWaveBias_GlowDischarge,0.000000
StepWaveDiffAperture1_GlowDischarge,0.000000
StepWaveDiffAperture2_GlowDischarge,0.000000
IMSTWaveEntrance_GlowDischarge,-20.000000
HeliumCellDC_GlowDischarge,1.000000
HeliumCellExit_GlowDischarge,-5.000000
IMSBias_GlowDischarge,2.000000
IMSTWaveExit_GlowDischarge,10.000000
AutoGasControl_GlowDischarge,0
TrapRFOffset_GlowDischarge,475.000000
TrapRFLimit_GlowDischarge,533.000000
StepWave1RFOffset_GlowDischarge,40.000000
StepWave2RFOffset_GlowDischarge,100.000000
TrapUseManualTwig_GlowDischarge,0
IMSUSeManualTwig_GlowDischarge,0
TrapTWavePulseHeight_GlowDischarge,0.200000
TrapTWavePulseWidth_GlowDischarge,10.000000
IMSTWavePulseHeight_GlowDischarge,0.000000
IMSTWavePulseWidth_GlowDischarge,4.600000
EndOfX-Setting


Y+Setting
Capillary,3.000000
Corona,0.000000
CoronaVoltage,0.000000
Repeller,1.000000
Cone,40.000000
Extractor,5.000000
SourceOffset,80.000000
SourceTemperature,80.000000
ProbeTemperature,20.000000
DesolvationTemperature,150.000000
ConeGas,0.000000
DesolvationGas,500.000000
NebuliserGas,6.000000
PurgeGas,100.000000
NanoflowGasFlow,0.000000
AuxillaryGasFlow,0.000000
MaldiExtraction,10.000000
HexapoleBias,10.000000
CoolingGasFlow,100.000000
MaldiCone,0.000000
MaldiExtractor,5.000000
SourceVoltageMode,0
WMode,0
LMResolution,4.900000
HMResolution,15.000000
IonEnergy,1.000000
Prefilter,2.000000
CollisionEnergy,4.000000
CollisionEnergy2,2.000000
ColGasFlow,2.000000
ColGasFlow_Mobility,2.000000
IonGuideGasFlow,0.000000
IMSGasFlow,90.000000
HeliumCellGasFlow,180.000000
ManualPusher,3
ManualPusherSet,0
AcquisitionFrequency,3000
PusherTime,64
InstrumentPusherWidth,4.000000
HighResEnabled,0
AutoGasControl,0
CEState,0
MaldiLMResolution,4.400000
LensDRETransmition,99.900000
ReferenceCapillary,3.000000
ReferenceCE,15.000000
IMSReferenceCE,6.000000
Acceleration1,20.000000
Acceleration2,0.000000
Aperture2,5.000000
Transport1,40.000000
Transport2,20.000000
Steering,0.000000
TubeLens,30.000000
Entrance,17.000000
Pusher,1900.000000
Offset1,0.000000
Puller,1370.000000
Collector,60.000000
CollectorPulse,10.000000
StopperBias,10.000000
StopperPulse,20.000000
CollisionCellStaticOffset,180.000000
TrapBias,2.000000
TrapBias_Mobility,45.000000
TrapBias_Maldi,4.000000
TrapBias_Mobility_Maldi,22.000000
Offset2,0.000000
TOF,10.000000
Reflectron,4.140000
ReflectronGrid,1.320000
TrappingMode,0
UseTrapGateLUT,0
EnablePushTrap,0
UseHoldOffTime,0
HoldOffTime,0.000000
PulseDelay,1000.000000
UsePulseDelay,1
TrapUseManualRelease,0
TrapManualReleaseTime,500.000000
TrapUseManualTwig,0
TrapUseManualTwig_Mobility,0
TrapTWavePulseWidth,10.000000
TrapTWavePulseWidth_Mobility,9.646000
TrapTWavePulseHeight,0.500000
TrapTWavePulseHeight_Mobility,4.000000
TrapTWaveEntrance,0.000000
TrapTWaveEntrance_Mobility,0.000000
TrapTWaveEntrance_Maldi,0.000000
TrapTWaveEntrance_Mobility_Maldi,0.000000
TrapDC,-2.000000
TrapDC_Mobility,0.000000
TrapDC_Maldi,0.000000
TrapDC_Mobility_Maldi,0.000000
TrapTWaveExit,1.000000
TrapTWaveExit_Mobility,3.000000
TrapTWaveExit_Maldi,2.000000
TrapTWaveExit_Mobility_Maldi,2.000000
TrapTrapHeight,15.000000
TrapExtractionHeight,0.000000
IMSUseManualRelease,0
IMSManualReleaseTime,100.000000
IMSUSeManualTwig,0
IMSUSeManualTwig_Mobility,0
IMSTWavePulseWidth,10.000000
IMSTWavePulseWidth_Mobility,4.612000
IMSTWavePulseHeight,0.000000
IMSTWavePulseHeight_Mobility,40.000000
IMSTWaveEntrance,-20.000000
IMSTWaveEntrance_Mobility,20.000000
IMSTWaveEntrance_Maldi,-20.000000
IMSTWaveEntrance_Mobility_Maldi,20.000000
IMSTWaveExit,20.000000
IMSTWaveExit_Mobility,0.000000
IMSTWaveExit_Maldi,20.000000
IMSTWaveExit_Mobility_Maldi,0.000000
HeliumCellExit,-20.000000
HeliumCellExit_Mobility,-20.000000
HeliumCellExit_Maldi,-20.000000
HeliumCellExit_Mobility_Maldi,-20.000000
HeliumCellDC,1.000000
HeliumCellDC_Mobility,50.000000
HeliumCellDC_Maldi,1.000000
HeliumCellDC_Mobility_Maldi,50.000000
IMSBias,2.000000
IMSBias_Mobility,3.000000
IMSBias_Maldi,2.000000
IMSBias_Mobility_Maldi,3.000000
IMSTrapHeight,10.000000
IMSExtractHeight,5.000000
IMSBiasLookUpTableRamp,0
IMSBiasLookUpTable,
IMSPulseHeightLUT,
IMSPulseWidthLUT,
TrapGateLUT,
IMSPulseRampParam,0
IMSPulseHeightRampType,0
IMSPulseHeightRampStart,10.000000
IMSPulseHeightRampEnd,40.000000
IMSPulseHeightRampFullCycle,1
IMSPulseHeightRampPercentCycle,100
IMSPulseWidthRampType,0
IMSPulseWidthRampStart,3.000000
IMSPulseWidthRampEnd,6.000000
IMSPulseWidthRampFullCycle,1
IMSPulseWidthRampPercentCycle,100
TransferUseManualTwig,0
TransferUseManualTwig_Mobility,0
TransferTWavePulseWidth,12.146000
TransferTWavePulseWidth_Mobility,7.900000
TranferTWavePulseHeight,0.200000
TranferTWavePulseHeight_Mobility,4.000000
TransferTWaveEntrance,5.000000
TransferTWaveEntrance_Mobility,5.000000
TransferTWaveEntrance_Maldi,5.000000
TransferTWaveEntrance_Mobility_Maldi,5.000000
TransferTWaveExit,3.000000
TransferTWaveExit_Mobility,3.000000
TransferTWaveExit_Maldi,3.000000
TransferTWaveExit_Mobility_Maldi,3.000000
UseEDCSync,0
TargetEnhancementMode,0
EDCMass,556.000000
TransferTrapHeight,4.000000
TransferTrapHeight_Mobility,12.000000
TransferExtractionHeight,15.000000
TransferExtractionHeight_Mobility,8.000000
HDCTransferLUT1,
AutoStepWaveRFTwig,0
AutoStepWaveTwig,0
AutoTrapTwig,0
AutoIMSTwig,0
AutoTransferTwig,0
QuadSetupResolutionFine,26.500000
QuadSetupHighMassScaleAdjust,45.000000
QuadSetupLinearity,52.500000
QuadSetupLowMassScaleAdjust,74.500000
QuadSetupLowMassResolution,2.600000
CentroidLockMass,0.000000
CentroidMassWindow,1.000000
TemperatureCoefficient,0.000000
UseTemperatureCorrection,0
Dip Threshold 1,0.000000
Dip Threshold 2,0.000000
Dip Threshold 3,0.000000
Dip Threshold 4,0.000000
IMSMobilityRFOffset,250.000000
IMSMobilityRFGain,0.000000
IMSMobilityRFLimit,250.000000
IMSRFOffset,300.000000
IMSRFGain,0.000000
IMSRFLimit,380.000000
TrapRFOffset,300.000000
TrapRFGain,0.000000
TrapRFLimit,380.000000
TransferRFOffset,350.000000
TransferRFGain,0.000000
TransferRFLimit,380.000000
StepWave1InUseManualTwig,0
StepWave1InUseManualTwig_Mobility,0
StepWave1InUseManualTwig_ETD,0
StepWave1InUseManualTwig_ETD_Mobility,0
StepWave1InUseManualTwig_GlowDischarge,0
StepWave1OutUseManualTwig,0
StepWave1OutUseManualTwig_Mobility,0
StepWave1OutUseManualTwig_ETD,0
StepWave1OutUseManualTwig_ETD_Mobility,0
StepWave1OutUseManualTwig_GlowDischarge,0
StepWave2UseManualTwig,0
StepWave2UseManualTwig_Mobility,0
StepWave2UseManualTwig_ETD,0
StepWave2UseManualTwig_ETD_Mobility,0
StepWave2UseManualTwig_GlowDischarge,0
ReverseOperation,0
ReverseOperation_Mobility,0
StepWave1InHeight_ETD_Mobility,15.000000
StepWave1OutHeight_ETD_Mobility,0.000000
StepWave2Height_ETD_Mobility,0.000000
StepWave1InHeight_ETD,15.000000
StepWave1OutHeight_ETD,5.000000
StepWave2Height_ETD,0.000000
StepWave1InHeight_GlowDischarge,10.000000
StepWave1OutHeight_GlowDischarge,0.000000
StepWave2Height_GlowDischarge,0.000000
StepWave1InWidth_ETD_Mobility,10.000000
StepWave1OutWidth_ETD_Mobility,10.000000
StepWave2Width_ETD_Mobility,10.000000
StepWave1InWidth_ETD,10.000000
StepWave1OutWidth_ETD,10.000000
StepWave2Width_ETD,10.000000
StepWave1InWidth_GlowDischarge,10.000000
StepWave1OutWidth_GlowDischarge,10.000000
StepWave2Width_GlowDischarge,10.000000
StepWave1InHeight,15.000000
StepWave1InWidth,10.000000
StepWave1OutHeight,15.000000
StepWave1OutWidth,10.000000
StepWave2Height,1.000000
StepWave2Width,10.000000
StepWave1InHeight_Mobility,15.000000
StepWave1InWidth_Mobility,10.000000
StepWave1OutHeight_Mobility,15.000000
StepWave1OutWidth_Mobility,10.000000
StepWave2Height_Mobility,1.000000
StepWave2Width_Mobility,10.000000
StepWaveTransferOffset,25.000000
StepWaveBias,3.000000
StepWaveDiffAperture1,3.000000
StepWaveDiffAperture2,0.000000
StepWave1RFOffset,300.000000
StepWave2RFOffset,350.000000
AutoGasControl_ETD,0
ColGasFlow_ETD,0.800000
ColGas2Flow_ETD,17.000000
ColGasFlow_ETD_Mobility,0.800000
ColGas2Flow_ETD_Mobility,14.000000
AutoStepWaveRFTwig_ETD,0
AutoTrapTwig_ETD,0
AutoIMSTwig_ETD,0
TrapTWaveEntrance_ETD,0.000000
TrapTWaveEntrance_ETD_Mobility,0.000000
TrapBias_ETD,2.000000
TrapBias_ETD_Mobility,35.000000
TrapGate_ETD,-3.000000
TrapGate_ETD_Mobility,-3.000000
TrapDC_ETD,-3.000000
TrapDC_ETD_Mobility,-3.000000
TrapTWaveExit_ETD,-3.000000
TrapTWaveExit_ETD_Mobility,-3.000000
IMSTWaveEntrance_ETD_Mobility,10.000000
IMSTWaveEntrance_ETD,-20.000000
HeliumCellDC_ETD_Mobility,40.000000
HeliumCellDC_ETD,1.000000
HeliumCellExit_ETD_Mobility,-20.000000
HeliumCellExit_ETD,-5.000000
IMSBias_ETD_Mobility,2.000000
IMSBias_ETD,2.000000
IMSTWaveExit_ETD_Mobility,0.000000
IMSTWaveExit_ETD,20.000000
HeliumCellGasFlow_ETD,0.000000
HeliumCellGasFlow_ETD_Mobility,150.000000
IMSGasFlow_ETD,0.000000
IMSGasFlow_ETD_Mobility,40.000000
MakeUpGasFlow_ETD,50.000000
DesolvationGas_ETD,500.000000
PurgeGas_ETD,100.000000
ConeGas_ETD,25.000000
NanoflowGasFlow_ETD,0.300000
TrapUseManualTwig_ETD,0
TrapUseManualTwig_ETD_Mobility,0
TrapRFOffset_ETD,475.000000
TrapRFLimit_ETD,533.000000
StepWave1RFOffset_ETD,300.000000
StepWave2RFOffset_ETD,350.000000
CollisionEnergy_ETD,5.000000
CollisionEnergy2_ETD,0.000000
CEState_ETD,0
SourceOffset_ETD,80.000000
StepWaveTransferOffset_ETD,25.000000
StepWaveBias_ETD,0.000000
StepWaveDiffAperture1_ETD,3.000000
StepWaveDiffAperture2_ETD,0.000000
Capillary_ETD,3.000000
ReferenceCapillary_ETD,3.000000
TrapUseManualTwig_ETD,0
TrapUseManualTwig_ETD_Mobility,0
IMSUSeManualTwig_ETD,0
IMSUSeManualTwig_ETD_Mobility,0
TrapTWavePulseHeight_ETD,0.200000
TrapTWavePulseHeight_ETD_Mobility,0.200000
TrapTWavePulseWidth_ETD,10.000000
IMSTWavePulseHeight_ETD,0.000000
IMSTWavePulseHeight_ETD_Mobility,25.000000
IMSTWavePulseWidth_ETD,0.000000
IMSTWavePulseWidth_ETD_Mobility,4.600000
Cone_ETD,30.000000
Extractor_ETD,4.000000
TrapTrapHeight_ETD,5.000000
TrapExtractionHeight_ETD,5.000000
SourceVoltageMode_GlowDischarge,0
Corona_GlowDischarge,50.000000
CoronaVoltage_GlowDischarge,0.900000
Cone_GlowDischarge,10.000000
Extractor_GlowDischarge,4.000000
PurgeGas_GlowDischarge,100.000000
DesolvationGas_GlowDischarge,500.000000
ConeGas_GlowDischarge,25.000000
MakeUpGasFlow_GlowDischarge,50.000000
NanoflowGasFlow_GlowDischarge,0.300000
CollisionEnergy_GlowDischarge,5.000000
CollisionEnergy2_GlowDischarge,0.000000
CEState_GlowDischarge,0
IMSGasFlow_GlowDischarge,0.000000
HeliumCellGasFlow_GlowDischarge,0.000000
ColGasFlow_GlowDischarge,34.000000
Cone_ETD,30.000000
Extractor_ETD,4.000000
AutoIMSTwig_GlowDischarge,0
AutoTrapTwig_GlowDischarge,0
AutoStepWaveRFTwig_GlowDischarge,0
TrapTWaveEntrance_GlowDischarge,0.000000
TrapBias_GlowDischarge,2.000000
TrapGate_GlowDischarge,-3.000000
TrapDC_GlowDischarge,-3.000000
TrapTWaveExit_GlowDischarge,3.000000
TrapTrapHeight_GlowDischarge,3.000000
TrapExtractionHeight_GlowDischarge,0.000000
SourceOffset_GlowDischarge,10.000000
StepWaveTransferOffset_GlowDischarge,0.000000
StepWaveBias_GlowDischarge,0.000000
StepWaveDiffAperture1_GlowDischarge,0.000000
StepWaveDiffAperture2_GlowDischarge,0.000000
IMSTWaveEntrance_GlowDischarge,-20.000000
HeliumCellDC_GlowDischarge,1.000000
HeliumCellExit_GlowDischarge,-5.000000
IMSBias_GlowDischarge,2.000000
IMSTWaveExit_GlowDischarge,10.000000
AutoGasControl_GlowDischarge,0
TrapRFOffset_GlowDischarge,475.000000
TrapRFLimit_GlowDischarge,533.000000
StepWave1RFOffset_GlowDischarge,40.000000
StepWave2RFOffset_GlowDischarge,100.000000
TrapUseManualTwig_GlowDischarge,0
IMSUSeManualTwig_GlowDischarge,0
TrapTWavePulseHeight_GlowDischarge,0.200000
TrapTWavePulseWidth_GlowDischarge,10.000000
IMSTWavePulseHeight_GlowDischarge,0.000000
IMSTWavePulseWidth_GlowDischarge,4.600000
EndOfY+Setting


Y-Setting
Capillary,2.500000
Corona,0.000000
CoronaVoltage,0.000000
Repeller,1.000000
Cone,40.000000
Extractor,5.000000
SourceOffset,80.000000
SourceTemperature,80.000000
ProbeTemperature,20.000000
DesolvationTemperature,150.000000
ConeGas,0.000000
DesolvationGas,500.000000
NebuliserGas,6.000000
PurgeGas,100.000000
NanoflowGasFlow,0.000000
AuxillaryGasFlow,0.000000
MaldiExtraction,10.000000
HexapoleBias,10.000000
CoolingGasFlow,100.000000
MaldiCone,0.000000
MaldiExtractor,5.000000
SourceVoltageMode,0
WMode,0
LMResolution,4.900000
HMResolution,15.000000
IonEnergy,1.800000
Prefilter,2.000000
CollisionEnergy,4.000000
CollisionEnergy2,2.000000
ColGasFlow,2.000000
ColGasFlow_Mobility,2.000000
IonGuideGasFlow,0.000000
IMSGasFlow,90.000000
HeliumCellGasFlow,180.000000
ManualPusher,3
ManualPusherSet,0
AcquisitionFrequency,3000
PusherTime,64
InstrumentPusherWidth,4.000000
HighResEnabled,0
AutoGasControl,0
CEState,0
MaldiLMResolution,4.400000
LensDRETransmition,99.900000
ReferenceCapillary,2.500000
ReferenceCE,15.000000
IMSReferenceCE,6.000000
Acceleration1,20.000000
Acceleration2,0.000000
Aperture2,5.000000
Transport1,40.000000
Transport2,20.000000
Steering,0.000000
TubeLens,30.000000
Entrance,17.000000
Pusher,1900.000000
Offset1,0.000000
Puller,1370.000000
Collector,60.000000
CollectorPulse,10.000000
StopperBias,10.000000
StopperPulse,20.000000
CollisionCellStaticOffset,180.000000
TrapBias,2.000000
TrapBias_Mobility,45.000000
TrapBias_Maldi,4.000000
TrapBias_Mobility_Maldi,22.000000
Offset2,0.000000
TOF,10.000000
Reflectron,4.140000
ReflectronGrid,1.320000
TrappingMode,0
UseTrapGateLUT,0
EnablePushTrap,0
UseHoldOffTime,0
HoldOffTime,0.000000
PulseDelay,1000.000000
UsePulseDelay,1
TrapUseManualRelease,0
TrapManualReleaseTime,500.000000
TrapUseManualTwig,0
TrapUseManualTwig_Mobility,0
TrapTWavePulseWidth,10.000000
TrapTWavePulseWidth_Mobility,9.646000
TrapTWavePulseHeight,0.500000
TrapTWavePulseHeight_Mobility,4.000000
TrapTWaveEntrance,0.000000
TrapTWaveEntrance_Mobility,0.000000
TrapTWaveEntrance_Maldi,0.000000
TrapTWaveEntrance_Mobility_Maldi,0.000000
TrapDC,-2.000000
TrapDC_Mobility,0.000000
TrapDC_Maldi,0.000000
TrapDC_Mobility_Maldi,0.000000
TrapTWaveExit,1.000000
TrapTWaveExit_Mobility,3.000000
TrapTWaveExit_Maldi,2.000000
TrapTWaveExit_Mobility_Maldi,2.000000
TrapTrapHeight,15.000000
TrapExtractionHeight,0.000000
IMSUseManualRelease,0
IMSManualReleaseTime,100.000000
IMSUSeManualTwig,0
IMSUSeManualTwig_Mobility,0
IMSTWavePulseWidth,10.000000
IMSTWavePulseWidth_Mobility,4.612000
IMSTWavePulseHeight,0.000000
IMSTWavePulseHeight_Mobility,40.000000
IMSTWaveEntrance,-20.000000
IMSTWaveEntrance_Mobility,20.000000
IMSTWaveEntrance_Maldi,-20.000000
IMSTWaveEntrance_Mobility_Maldi,20.000000
IMSTWaveExit,20.000000
IMSTWaveExit_Mobility,0.000000
IMSTWaveExit_Maldi,20.000000
IMSTWaveExit_Mobility_Maldi,0.000000
HeliumCellExit,-20.000000
HeliumCellExit_Mobility,-20.000000
HeliumCellExit_Maldi,-20.000000
HeliumCellExit_Mobility_Maldi,-20.000000
HeliumCellDC,1.000000
HeliumCellDC_Mobility,50.000000
HeliumCellDC_Maldi,1.000000
HeliumCellDC_Mobility_Maldi,50.000000
IMSBias,2.000000
IMSBias_Mobility,3.000000
IMSBias_Maldi,2.000000
IMSBias_Mobility_Maldi,3.000000
IMSTrapHeight,10.000000
IMSExtractHeight,5.000000
IMSBiasLookUpTableRamp,0
IMSBiasLookUpTable,
IMSPulseHeightLUT,
IMSPulseWidthLUT,
TrapGateLUT,
IMSPulseRampParam,0
IMSPulseHeightRampType,0
IMSPulseHeightRampStart,10.000000
IMSPulseHeightRampEnd,40.000000
IMSPulseHeightRampFullCycle,1
IMSPulseHeightRampPercentCycle,100
IMSPulseWidthRampType,0
IMSPulseWidthRampStart,3.000000
IMSPulseWidthRampEnd,6.000000
IMSPulseWidthRampFullCycle,1
IMSPulseWidthRampPercentCycle,100
TransferUseManualTwig,0
TransferUseManualTwig_Mobility,0
TransferTWavePulseWidth,12.146000
TransferTWavePulseWidth_Mobility,7.900000
TranferTWavePulseHeight,0.200000
TranferTWavePulseHeight_Mobility,4.000000
TransferTWaveEntrance,5.000000
TransferTWaveEntrance_Mobility,5.000000
TransferTWaveEntrance_Maldi,5.000000
TransferTWaveEntrance_Mobility_Maldi,5.000000
TransferTWaveExit,3.000000
TransferTWaveExit_Mobility,3.000000
TransferTWaveExit_Maldi,3.000000
TransferTWaveExit_Mobility_Maldi,3.000000
UseEDCSync,0
TargetEnhancementMode,0
EDCMass,556.000000
TransferTrapHeight,4.000000
TransferTrapHeight_Mobility,12.000000
TransferExtractionHeight,15.000000
TransferExtractionHeight_Mobility,8.000000
HDCTransferLUT1,
AutoStepWaveRFTwig,0
AutoStepWaveTwig,0
AutoTrapTwig,0
AutoIMSTwig,0
AutoTransferTwig,0
QuadSetupResolutionFine,26.500000
QuadSetupHighMassScaleAdjust,45.000000
QuadSetupLinearity,52.500000
QuadSetupLowMassScaleAdjust,74.500000
QuadSetupLowMassResolution,2.600000
CentroidLockMass,0.000000
CentroidMassWindow,1.000000
TemperatureCoefficient,0.000000
UseTemperatureCorrection,0
Dip Threshold 1,0.000000
Dip Threshold 2,0.000000
Dip Threshold 3,0.000000
Dip Threshold 4,0.000000
IMSMobilityRFOffset,250.000000
IMSMobilityRFGain,0.000000
IMSMobilityRFLimit,250.000000
IMSRFOffset,300.000000
IMSRFGain,0.000000
IMSRFLimit,380.000000
TrapRFOffset,300.000000
TrapRFGain,0.000000
TrapRFLimit,380.000000
TransferRFOffset,350.000000
TransferRFGain,0.000000
TransferRFLimit,380.000000
StepWave1InUseManualTwig,0
StepWave1InUseManualTwig_Mobility,0
StepWave1InUseManualTwig_ETD,0
StepWave1InUseManualTwig_ETD_Mobility,0
StepWave1InUseManualTwig_GlowDischarge,0
StepWave1OutUseManualTwig,0
StepWave1OutUseManualTwig_Mobility,0
StepWave1OutUseManualTwig_ETD,0
StepWave1OutUseManualTwig_ETD_Mobility,0
StepWave1OutUseManualTwig_GlowDischarge,0
StepWave2UseManualTwig,0
StepWave2UseManualTwig_Mobility,0
StepWave2UseManualTwig_ETD,0
StepWave2UseManualTwig_ETD_Mobility,0
StepWave2UseManualTwig_GlowDischarge,0
ReverseOperation,0
ReverseOperation_Mobility,0
StepWave1InHeight_ETD_Mobility,15.000000
StepWave1OutHeight_ETD_Mobility,0.000000
StepWave2Height_ETD_Mobility,0.000000
StepWave1InHeight_ETD,15.000000
StepWave1OutHeight_ETD,5.000000
StepWave2Height_ETD,0.000000
StepWave1InHeight_GlowDischarge,10.000000
StepWave1OutHeight_GlowDischarge,0.000000
StepWave2Height_GlowDischarge,0.000000
StepWave1InWidth_ETD_Mobility,10.000000
StepWave1OutWidth_ETD_Mobility,10.000000
StepWave2Width_ETD_Mobility,10.000000
StepWave1InWidth_ETD,10.000000
StepWave1OutWidth_ETD,10.000000
StepWave2Width_ETD,10.000000
StepWave1InWidth_GlowDischarge,10.000000
StepWave1OutWidth_GlowDischarge,10.000000
StepWave2Width_GlowDischarge,10.000000
StepWave1InHeight,15.000000
StepWave1InWidth,10.000000
StepWave1OutHeight,15.000000
StepWave1OutWidth,10.000000
StepWave2Height,1.000000
StepWave2Width,10.000000
StepWave1InHeight_Mobility,15.000000
StepWave1InWidth_Mobility,10.000000
StepWave1OutHeight_Mobility,15.000000
StepWave1OutWidth_Mobility,10.000000
StepWave2Height_Mobility,1.000000
StepWave2Width_Mobility,10.000000
StepWaveTransferOffset,25.000000
StepWaveBias,3.000000
StepWaveDiffAperture1,3.000000
StepWaveDiffAperture2,0.000000
StepWave1RFOffset,300.000000
StepWave2RFOffset,350.000000
AutoGasControl_ETD,0
ColGasFlow_ETD,0.800000
ColGas2Flow_ETD,17.000000
ColGasFlow_ETD_Mobility,0.800000
ColGas2Flow_ETD_Mobility,14.000000
AutoStepWaveRFTwig_ETD,0
AutoTrapTwig_ETD,0
AutoIMSTwig_ETD,0
TrapTWaveEntrance_ETD,0.000000
TrapTWaveEntrance_ETD_Mobility,0.000000
TrapBias_ETD,2.000000
TrapBias_ETD_Mobility,35.000000
TrapGate_ETD,-3.000000
TrapGate_ETD_Mobility,-3.000000
TrapDC_ETD,-3.000000
TrapDC_ETD_Mobility,-3.000000
TrapTWaveExit_ETD,-3.000000
TrapTWaveExit_ETD_Mobility,-3.000000
IMSTWaveEntrance_ETD_Mobility,10.000000
IMSTWaveEntrance_ETD,-20.000000
HeliumCellDC_ETD_Mobility,40.000000
HeliumCellDC_ETD,1.000000
HeliumCellExit_ETD_Mobility,-20.000000
HeliumCellExit_ETD,-5.000000
IMSBias_ETD_Mobility,2.000000
IMSBias_ETD,2.000000
IMSTWaveExit_ETD_Mobility,0.000000
IMSTWaveExit_ETD,20.000000
HeliumCellGasFlow_ETD,0.000000
HeliumCellGasFlow_ETD_Mobility,150.000000
IMSGasFlow_ETD,0.000000
IMSGasFlow_ETD_Mobility,40.000000
MakeUpGasFlow_ETD,50.000000
DesolvationGas_ETD,500.000000
PurgeGas_ETD,100.000000
ConeGas_ETD,25.000000
NanoflowGasFlow_ETD,0.300000
TrapUseManualTwig_ETD,0
TrapUseManualTwig_ETD_Mobility,0
TrapRFOffset_ETD,475.000000
TrapRFLimit_ETD,533.000000
StepWave1RFOffset_ETD,300.000000
StepWave2RFOffset_ETD,350.000000
CollisionEnergy_ETD,5.000000
CollisionEnergy2_ETD,0.000000
CEState_ETD,0
SourceOffset_ETD,80.000000
StepWaveTransferOffset_ETD,25.000000
StepWaveBias_ETD,0.000000
StepWaveDiffAperture1_ETD,3.000000
StepWaveDiffAperture2_ETD,0.000000
Capillary_ETD,2.500000
ReferenceCapillary_ETD,2.500000
TrapUseManualTwig_ETD,0
TrapUseManualTwig_ETD_Mobility,0
IMSUSeManualTwig_ETD,0
IMSUSeManualTwig_ETD_Mobility,0
TrapTWavePulseHeight_ETD,0.200000
TrapTWavePulseHeight_ETD_Mobility,0.200000
TrapTWavePulseWidth_ETD,10.000000
IMSTWavePulseHeight_ETD,0.000000
IMSTWavePulseHeight_ETD_Mobility,25.000000
IMSTWavePulseWidth_ETD,0.000000
IMSTWavePulseWidth_ETD_Mobility,4.600000
Cone_ETD,30.000000
Extractor_ETD,4.000000
TrapTrapHeight_ETD,5.000000
TrapExtractionHeight_ETD,5.000000
SourceVoltageMode_GlowDischarge,0
Corona_GlowDischarge,50.000000
CoronaVoltage_GlowDischarge,0.900000
Cone_GlowDischarge,10.000000
Extractor_GlowDischarge,4.000000
PurgeGas_GlowDischarge,100.000000
DesolvationGas_GlowDischarge,500.000000
ConeGas_GlowDischarge,25.000000
MakeUpGasFlow_GlowDischarge,50.000000
NanoflowGasFlow_GlowDischarge,0.300000
CollisionEnergy_GlowDischarge,5.000000
CollisionEnergy2_GlowDischarge,0.000000
CEState_GlowDischarge,0
IMSGasFlow_GlowDischarge,0.000000
HeliumCellGasFlow_GlowDischarge,0.000000
ColGasFlow_GlowDischarge,34.000000
Cone_ETD,30.000000
Extractor_ETD,4.000000
AutoIMSTwig_GlowDischarge,0
AutoTrapTwig_GlowDischarge,0
AutoStepWaveRFTwig_GlowDischarge,0
TrapTWaveEntrance_GlowDischarge,0.000000
TrapBias_GlowDischarge,2.000000
TrapGate_GlowDischarge,-3.000000
TrapDC_GlowDischarge,-3.000000
TrapTWaveExit_GlowDischarge,3.000000
TrapTrapHeight_GlowDischarge,3.000000
TrapExtractionHeight_GlowDischarge,0.000000
SourceOffset_GlowDischarge,10.000000
StepWaveTransferOffset_GlowDischarge,0.000000
StepWaveBias_GlowDischarge,0.000000
StepWaveDiffAperture1_GlowDischarge,0.000000
StepWaveDiffAperture2_GlowDischarge,0.000000
IMSTWaveEntrance_GlowDischarge,-20.000000
HeliumCellDC_GlowDischarge,1.000000
HeliumCellExit_GlowDischarge,-5.000000
IMSBias_GlowDischarge,2.000000
IMSTWaveExit_GlowDischarge,10.000000
AutoGasControl_GlowDischarge,0
TrapRFOffset_GlowDischarge,475.000000
TrapRFLimit_GlowDischarge,533.000000
StepWave1RFOffset_GlowDischarge,40.000000
StepWave2RFOffset_GlowDischarge,100.000000
TrapUseManualTwig_GlowDischarge,0
IMSUSeManualTwig_GlowDischarge,0
TrapTWavePulseHeight_GlowDischarge,0.200000
TrapTWavePulseWidth_GlowDischarge,10.000000
IMSTWavePulseHeight_GlowDischarge,0.000000
IMSTWavePulseWidth_GlowDischarge,4.600000
EndOfY-Setting

Polarity Relation Of Instrument Settings
CoronaPolarity,0
CoronaVoltagePolarity,0
ConePolarity,0
SourceOffsetPolarity,1
ExtractorPolarity,0
ConeGasPol,0
DesolvationGasPol,0
PurgeGasPolarity,0
SourceOffset,1
MaldiExtractionPol,0
HexapoleBiasPol,0
IonEnergyPolarity,1
PrefilterPolarity,2
CollisionEnergyPolarity,1
CollisionEnergy2Polarity,1
Acceleration1Polarity,2
Acceleration2Polarity,2
Aperture2Polarity,2
Transport1Polarity,2
Transport2Polarity,2
TubeLensPolarity,2
EntrancePolarity,0
PusherPolarity,0
Offset1Polarity,0
PullerPol,0
CollectorPolarity,2
CollectorPulsePolarity,0
StopperBiasPolarity,2
StopperPulsePolarity,0
CollisionCellStaticOffsetPolarity,2
TrapBiasPolarity,1
TrapBiasPolarity_Mobility,1
PullerOffsetPolarity,0
SourceEntrancePol,1
SourceExitPol,2
TrapEntrancePol,2
TrapEntrancePol_Mobility,2
TrapExitPol,1
TrapExitPol_Mobility,1
IMSEntrancePol,1
IMSEntrancePol_Mobility,1
IMSExitPol,2
IMSExitPol_Mobility,2
TransferEntrancePol,1
TransferEntrancePol_Mobility,1
TransferExitPol,2
TransferExitPol_Mobility,2
End of Polarity Relation Of Instrument Settings

Ramp Settings
UseCVRamp,0
CVRampStartMass,1000.000000
CVRampEndMass,2000.000000
CVRampStartVolts,50.000000
CVRampEndVolts,100.000000
UseCERamp,0
CERampStartMass,1000.000000
CERampEndMass,2000.000000
CERampStartVolts,50.000000
CERampEndVolts,100.000000
End of Ramp Settings

MS Profile Settings
MSProfileMass1,100.000000
MSProfileMass2,300.000000
MSProfileMass3,500.000000
MSProfileDwellTime1,20.000000
MSProfileDwellTime2,20.000000
MSProfileRampTime1,20.000000
MSProfileRampTime2,40.000000
UseMSProfile,1
MSProfileType,2
MSProfileFixedMass,758.800000
End of MS Profile Settings

MALDI MS Profile Settings
MaldiMSProfileMass1,100.000000
MaldiMSProfileMass2,900.000000
MaldiMSProfileMass3,900.000000
MaldiMSProfileDwellTime1,4.000000
MaldiMSProfileDwellTime2,90.000000
MaldiMSProfileRampTime1,1.000000
MaldiMSProfileRampTime2,5.000000
MaldiUseMSProfile,1
MaldiMSProfileType,2
MaldiMSProfileFixedMass,758.800000
End of MALDI MS Profile Settings

RF Settings
HexapoleRFOffset,450.000000
HexapoleRFGain,0.000000
HexapoleRFLimit,600.000000
End of RF Settings
