# Supplementary material for: Echium amoenum and Rosmarinic Acid Suppress the Growth and Metastasis of Gastric Cancer AGS Cells by Promoting Apoptosis and Inhibiting EMT
Source: Int J Mol Sci. 2024 Nov 30;25(23):12909. doi: 10.3390/ijms252312909 (PMC11641741; doi:10.3390/ijms252312909)
Supplement: Supplementary file 1 [file ijms-25-12909-s001.zip › EAEC & RA_Mass analysis raw data/ACQUDB/20230911.wvhp]

<?xml version="1.0" encoding="UTF-8"?>
<AcquityBSMMethod xmlns:xsi="http://www.w3.org/2001/XMLSchema-instance" xsi:noNamespaceSchemaLocation="AcquityBSM-Method-R100.xsd" version="4" modified="true">
	<Scale>ScaleNormal_0</Scale>
	<AuxPump>false</AuxPump>
	<HTM>false</HTM>
	<NanoParameters>
		<VariableFlowFactor>0.10</VariableFlowFactor>
		<TrappingMode>TrappingMode_0</TrappingMode>
		<EnablePeakParking>false</EnablePeakParking>
		<SampleLoadingTime>0.10</SampleLoadingTime>
		<BSMTrappingFlowRate>0.000</BSMTrappingFlowRate>
		<BSMTrappingCompositionA>100.0</BSMTrappingCompositionA>
		<BSMTrappingCompositionB>0.0</BSMTrappingCompositionB>
		<TrappingLowPressureLimit>0</TrappingLowPressureLimit>
		<TrappingHighPressureLimit>10000</TrappingHighPressureLimit>
		<FlowRateADataEnable>false</FlowRateADataEnable>
		<FlowRateBDataEnable>false</FlowRateBDataEnable>
		<TemperatureADataEnable>false</TemperatureADataEnable>
		<TemperatureBDataEnable>false</TemperatureBDataEnable>
	</NanoParameters>
	<AuxPumpAParameters>
		<AuxPumpRole>Auxiliary</AuxPumpRole>
		<AuxSolventName>Water</AuxSolventName>
		<AuxSolventType>SolventType_2</AuxSolventType>
		<AuxFlow>0.000</AuxFlow>
		<AuxFlowSource>1</AuxFlowSource>
		<AuxLowPressureLimit>0</AuxLowPressureLimit>
		<AuxHighPressureLimit>10000</AuxHighPressureLimit>
		<AuxPressureDataEnable>false</AuxPressureDataEnable>
		<AuxFlowRateDataEnable>false</AuxFlowRateDataEnable>
	</AuxPumpAParameters>
	<AuxPumpBParameters>
		<AuxPumpRole>Lock Mass</AuxPumpRole>
		<AuxSolventName>Water</AuxSolventName>
		<AuxSolventType>SolventType_2</AuxSolventType>
		<AuxFlow>0.000</AuxFlow>
		<AuxFlowSource>1</AuxFlowSource>
		<AuxLowPressureLimit>0</AuxLowPressureLimit>
		<AuxHighPressureLimit>10000</AuxHighPressureLimit>
		<AuxPressureDataEnable>false</AuxPressureDataEnable>
		<AuxFlowRateDataEnable>false</AuxFlowRateDataEnable>
	</AuxPumpBParameters>
	<RunTime>12.00</RunTime>
	<Comment/>
	<FlowSourceA>2</FlowSourceA>
	<FlowSourceB>1</FlowSourceB>
	<LowPressureLimit>0</LowPressureLimit>
	<HighPressureLimit>15000</HighPressureLimit>
	<SolventNameA>0.1% TFA in Water</SolventNameA>
	<SolventXmlA>&lt;Solvent version="1" permanent="false" context="all" enabled="true" date="11/29/2021 11:50:09 AM"&gt;&lt;Id&gt;f723a1b1-1a5d-4f70-9704-53c2b1833f5d&lt;/Id&gt;&lt;Type&gt;None&lt;/Type&gt;&lt;NameId /&gt;&lt;Name&gt;0.1% TFA in Water&lt;/Name&gt;&lt;Comment /&gt;&lt;Concentration&gt;0&lt;/Concentration&gt;&lt;Viscosity&gt;1.000&lt;/Viscosity&gt;&lt;/Solvent&gt;</SolventXmlA>
	<SolventNameB>Acetonitrile</SolventNameB>
	<SolventXmlB>&lt;Solvent version="1" permanent="true" context="all" enabled="true" date="5/1/2010 12:00:00 AM"&gt;&lt;Id&gt;6C81169F-7A70-48a1-88E4-132FB2EBD83C&lt;/Id&gt;&lt;Type&gt;Modifier&lt;/Type&gt;&lt;NameId&gt;PermanentSolventAcetonitrile&lt;/NameId&gt;&lt;Name&gt;Acetonitrile&lt;/Name&gt;&lt;Comment /&gt;&lt;Concentration&gt;100&lt;/Concentration&gt;&lt;Viscosity&gt;0.340&lt;/Viscosity&gt;&lt;/Solvent&gt;</SolventXmlB>
	<SolventTypeA>SolventType_1</SolventTypeA>
	<SolventTypeB>SolventType_3</SolventTypeB>
	<VentValve>VentValveSystem_2</VentValve>
	<DegasserEnable>true</DegasserEnable>
	<InitialSwitch1>SwitchNoChange_4</InitialSwitch1>
	<InitialSwitch2>SwitchNoChange_4</InitialSwitch2>
	<InitialSwitch3>SwitchNoChange_4</InitialSwitch3>
	<SealWashPeriod>12.0</SealWashPeriod>
	<Analog1>AnalogPressure_2</Analog1>
	<Analog2>AnalogB_4</Analog2>
	<SystemPressureDataEnable>false</SystemPressureDataEnable>
	<FlowRateDataEnable>false</FlowRateDataEnable>
	<PercentADataEnable>false</PercentADataEnable>
	<PercentBDataEnable>false</PercentBDataEnable>
	<LeftAPressureDataEnable>false</LeftAPressureDataEnable>
	<RightAPressureDataEnable>false</RightAPressureDataEnable>
	<LeftBPressureDataEnable>false</LeftBPressureDataEnable>
	<RightBPressureDataEnable>false</RightBPressureDataEnable>
	<DegasserPressureDataEnable>false</DegasserPressureDataEnable>
	<GradientTable>
			<GradientRow>
				<Time>Initial</Time>
				<Flow>0.300</Flow>
				<CompositionA>95.0</CompositionA>
				<CompositionB>5.0</CompositionB>
				<Curve>Initial</Curve>
			</GradientRow>
			<GradientRow>
				<Time>7.00</Time>
				<Flow>0.300</Flow>
				<CompositionA>0.0</CompositionA>
				<CompositionB>100.0</CompositionB>
				<Curve>6</Curve>
			</GradientRow>
			<GradientRow>
				<Time>9.50</Time>
				<Flow>0.300</Flow>
				<CompositionA>0.0</CompositionA>
				<CompositionB>100.0</CompositionB>
				<Curve>6</Curve>
			</GradientRow>
			<GradientRow>
				<Time>9.60</Time>
				<Flow>0.300</Flow>
				<CompositionA>95.0</CompositionA>
				<CompositionB>5.0</CompositionB>
				<Curve>6</Curve>
			</GradientRow>
			<GradientRow>
				<Time>12.00</Time>
				<Flow>0.300</Flow>
				<CompositionA>95.0</CompositionA>
				<CompositionB>5.0</CompositionB>
				<Curve>6</Curve>
			</GradientRow></GradientTable>
	<RunEvents>true</RunEvents>
	<EventTable/>
	<PreInjectorVolume>0</PreInjectorVolume>
	<PreAnalysisMode>false</PreAnalysisMode>
	<RepeatGradientTable>false</RepeatGradientTable>
</AcquityBSMMethod>
