# Supplementary material for: Echium amoenum and Rosmarinic Acid Suppress the Growth and Metastasis of Gastric Cancer AGS Cells by Promoting Apoptosis and Inhibiting EMT
Source: Int J Mol Sci. 2024 Nov 30;25(23):12909. doi: 10.3390/ijms252312909 (PMC11641741; doi:10.3390/ijms252312909)
Supplement: Supplementary file 1 [file ijms-25-12909-s001.zip › EAEC & RA_Mass analysis raw data/Data/Ethyl acetate extract of Echium amoenum.raw/_HEADER.TXT]

$$ Version: 01.00
$$ Acquired Name: Ethyl acetate extract of Echium amoenum
$$ Acquired Date: 11-Sep-2023
$$ Acquired Time: 10:04:20
$$ Job Code: 20230911
$$ Task Code: 
$$ User Name: 
$$ Instrument: SYNAPT G2-S#UEB091
$$ Conditions: 
$$ Laboratory Name: 
$$ Sample Description: Ethyl acetate extract of Echium amoenum
$$ Solvent Delay: 0.0000
$$ Submitter: 
$$ SampleID: 
$$ Bottle Number: 1:A,2
$$ Plate Desc: 01TL,YX,LN,1: 6,2: 8,3:140.0,4:140.0,5:  0.0,6:  0.0,7:O,8:O,9:1280.0,10:860.0,11:320.0,12:120.0,13:150.0,14: 83.0
$$ Cal MS1 Static: ,T0
$$ Cal MS2 Static: ,T0
$$ Associated Datafile: 
$$ Cal MS1 Static Params: 0,0,0.00,0.00,0.0,0.0,0.0,,
$$ Cal MS1 Dynamic Params: 50,1700,0.0000,0.00,0.0,0.0,0.0,ESI_NaFormate_Pos,20230911-2023-09-11-09-43-1
$$ Cal MS1 Fast Params: 0,0,0.0000,0.00,0.0,0.0,0.0,,
$$ Cal MS2 Static Params: 0,0,0.00,0.00,0.0,0.0,0.0,,
$$ Cal MS2 Dynamic Params: 0,0,0.0000,0.00,0.0,0.0,0.0,,
$$ Cal MS2 Fast Params: 0,0,0.0000,0.00,0.0,0.0,0.0,,
$$ Cal Time: 09:45
$$ Cal Date: 09/11/23
$$ Analog Channel 1 Offset: 0.000
$$ Analog Channel 2 Offset: 0.000
$$ Analog Channel 3 Offset: 0.000
$$ Analog Channel 4 Offset: 0.000
$$ Mux Stream: 0
$$ Cal Temperature: 0.0000000
$$ Inlet Method: C:\Project_2023\Prof_HJ Jung\20230911.PRO\ACQUDB\20230911
$$ Inlet Prerun Method: 
$$ Inlet Postrun Method: 
$$ Inlet Switch Method: 
$$ HPLC Method: 
$$ MS Method: C:\Project_2023\Prof_HJ Jung\20230911.PRO\ACQUDB\20230911.EXP
$$ Tune Method: C:\MassLynx\BlueWater\tuneprm.ipr
$$ FractionLynx Method: 
$$ Spare1: 
$$ Spare2: 
$$ Spare3: 
$$ Spare4: 
$$ Spare5: 
$$ Reinjections: 0
$$ PIC MRM Function:  
$$ PIC Scan Function: 0,0
$$ ScanWave Func List: 
$$ Calibration File: 
$$ Cal Function 1: 5.291693868894061e-4,9.997619981945656e-1,2.535492288531930e-5,-1.171144602815903e-6,2.530662056746179e-8,-2.060282198910350e-10,T1
$$ Cal Function 2: 5.291693868894061e-4,9.997619981945656e-1,2.535492288531930e-5,-1.171144602815903e-6,2.530662056746179e-8,-2.060282198910350e-10,T1
$$ Cal Function 3: 5.291693868894061e-4,9.997619981945656e-1,2.535492288531930e-5,-1.171144602815903e-6,2.530662056746179e-8,-2.060282198910350e-10,T1
$$ Cal StdDev Function 1: 0.000000000000000e0
$$ Cal StdDev Function 2: 0.000000000000000e0
$$ Cal StdDev Function 3: 0.000000000000000e0
$$ Cal CoVar 1: 2.077321199375577e-8,-5.274339662248797e-9,1.350355409860561e-9,5.009234676132004e-10,-1.292205590986529e-10,1.245552226849117e-11,-2.238189973865743e-11,5.812207135296494e-12,-5.639625416231384e-13,2.569605144997684e-14,4.739402954194078e-13,-1.237834729841718e-13,1.208183138857948e-14,-5.536581924712100e-16,1.199353317647821e-17,-3.831605531598807e-15,1.005695857540244e-15,-9.867005519385026e-17,4.544946276909125e-18,-9.893771580103104e-20,8.198824450058199e-22
$$ Cal CoVar 2: 2.077321199375577e-8,-5.274339662248797e-9,1.350355409860561e-9,5.009234676132004e-10,-1.292205590986529e-10,1.245552226849117e-11,-2.238189973865743e-11,5.812207135296494e-12,-5.639625416231384e-13,2.569605144997684e-14,4.739402954194078e-13,-1.237834729841718e-13,1.208183138857948e-14,-5.536581924712100e-16,1.199353317647821e-17,-3.831605531598807e-15,1.005695857540244e-15,-9.867005519385026e-17,4.544946276909125e-18,-9.893771580103104e-20,8.198824450058199e-22
$$ Cal CoVar 3: 2.077321199375577e-8,-5.274339662248797e-9,1.350355409860561e-9,5.009234676132004e-10,-1.292205590986529e-10,1.245552226849117e-11,-2.238189973865743e-11,5.812207135296494e-12,-5.639625416231384e-13,2.569605144997684e-14,4.739402954194078e-13,-1.237834729841718e-13,1.208183138857948e-14,-5.536581924712100e-16,1.199353317647821e-17,-3.831605531598807e-15,1.005695857540244e-15,-9.867005519385026e-17,4.544946276909125e-18,-9.893771580103104e-20,8.198824450058199e-22
