# Supplementary material for: Echium amoenum and Rosmarinic Acid Suppress the Growth and Metastasis of Gastric Cancer AGS Cells by Promoting Apoptosis and Inhibiting EMT
Source: Int J Mol Sci. 2024 Nov 30;25(23):12909. doi: 10.3390/ijms252312909 (PMC11641741; doi:10.3390/ijms252312909)
Supplement: Supplementary file 1 [file ijms-25-12909-s001.zip › EAEC & RA_Mass analysis raw data/Data/Rosmarinic acid.raw/_extern.inf]

Parameters for C:\Project_2023\Prof_HJ Jung\20230911.PRO\ACQUDB\20230911.EXP
Created by 4.1 SCN883
 
Lock Spray Configuration:
Reference Scan Frequency(sec)			10.000
Reference Cone Voltage(V)			40.000
Reference Trap Collision Energy			4.000
Reference DRE Setting				75.310
 
Temperature Correction:
Temperature Correction				Disabled
 
Instrument Configuration:
Lteff						1800.0
Veff						7202.68
Resolution					20000
Min Points in Peak				2
Acquisition Device				WatersADC
Acquisition Algorithm				ADC Mode
ADC Trigger Threshold (V)			1.00
ADC Input Offset (V)				-1.71
Average Single Ion Intensity			22
ADC Amplitude Threshold				4
ADC Centroid Threshold				-1
ADC Ion Area Threshold				3
ADC Ion Area Offset				10
ADC Pushes Per IMS Increment			1
EDC Delay Coefficient				1.4100
EDC Delay Offset				0.4000
 
Experimental Instrument Parameters
Instrument Parameter Filename			C:\MassLynx\BlueWater\tuneprm.ipr (MODIFIED)
Polarity					ES+
Capillary (kV)					2.5000
Source Temperature (°C)				120
Sampling Cone					40.0000
Source Offset					80.0000
Source Gas Flow (mL/min)			0.00
Desolvation Temperature (°C)			300
Cone Gas Flow (L/Hr)				10.0
Desolvation Gas Flow (L/Hr)			600.0
Nebuliser Gas Flow (Bar)			6.0
LM Resolution					4.9
HM Resolution					15.0
Aperture 1					0.0
Pre-filter					2.0
Ion Energy					1.0
Manual Trap Collision Energy			FALSE
Trap Collision Energy				4.0
Manual Transfer Collision Energy		FALSE
Transfer Collision Energy			2.0
Manual Gas Control				FALSE
Trap Gas Flow (mL/min)				2.00
HeliumCellGasFlow				180.00
IMS Gas Flow (mL/min)				90.00
Detector					3125
DetectorCache					2150
Sample Infusion Flow Rate (µL/min)		5
Sample Flow State				LC
Sample Fill Volume (µL)				100
Sample Reservoir				Wash
LockSpray Infusion Flow Rate (µL/min)		5
LockSpray Flow State				Infusion
LockSpray Reservoir				B
LockSpray Capillary (kV)			3.00
Use Manual LockSpray Collision Energy		FALSE
Collision Energy				4.0
Acceleration1					70.0
Acceleration2					200.0
Aperture2					70.0
Transport1					70.0
Transport2					70.0
Steering					0.00
Tube Lens					75
Pusher						1900.0
Pusher Offset					-0.29
Puller						1370.0
Pusher Cycle Time (µs)				Automatic
Pusher Width (µs)				Automatic
Collector					60
Collector Pulse					10.0
Stopper						10
Stopper Pulse					20.0
Entrance					62
Static Offset					180
Puller Offset					0.00
Reflectron Grid (kV)				1.467
Flight Tube (kV)				10.00
Reflectron (kV)					3.780
Use Manual Trap DC				FALSE
Trap DC Entrance				0.0
Trap DC Bias					2.0
Trap DC						-2.0
Trap DC Exit					1.0
Use Manual IMS DC				FALSE
IMS DC Entrance					-20.0
Helium Cell DC					1.0
Helium Exit					-20.0
IMSBias						2.0
IMS DC Exit					20.0
USe Manual Transfer DC				FALSE
Transfer DC Entrance				5.0
Transfer DC Exit				15.0
Step Wave 1 In Manual Control			OFF
Enable Reverse Operation			OFF
Step Wave 1 In Velocity (m/s)			300.0
Step Wave 1 In Height				15.0
Step Wave 1 Out Manual Control			OFF
Step Wave 1 Out Velocity (m/s)			300.0
Step Wave 1 Out Height				15.0
Step Wave 2 Manual Control			OFF
Step Wave 2 Velocity (m/s)			300.0
Step Wave 2 Height				1.0
Use Manual Step Wave DC				OFF
Step Wave TransferOffset			25.0
Step Wave DiffAperture1				3.0
Step Wave DiffAperture2				0.0
Use Automatic RF Settings			TRUE
StepWave1RFOffset				300.0
StepWave2RFOffset				350.0
Target Enhancement Enabled			FALSE
Target Enhancement Mode				EDC
Target Enhancement Mass				556.0
Backing						2.53e0
Source						5.52e-3
Sample Plate					1.00e-6
Trap						7.25e-3
Helium Cell					8.03e-5
IMS						7.88e-5
Transfer					7.16e-3
TOF						5.99e-7
IMSRFOffset					300
TrapRFOffset					300
Use Automatic RF Settings			TRUE
AutoStepWave1RFOffset				300
AutoStepWave2RFOffset				350
TransferRFOffset				350
MS Profile Type					Auto P
MSProfileMass1					100
MSProfileDwellTime1				20
MSProfileRampTime1				20
MSProfileMass2					300
MSProfileDwellTime2				20
MSProfileRampTime2				40
MSProfileMass3					500
LockMassValidSigma				5
 
Acquisition mass range
Start mass					50.000
End mass					1700.000
Calibration mass range
Start mass					90.982
End mass					1654.661
 
Experiment Reference Compound Name: 20230911
 
Function Parameters - Function 1 - TOF PARENT FUNCTION
[ACQUISITION]
Survey Start Time				0.0
Survey End Time					12.0
Survey Ion Mode					ES Mode
Survey Polarity					Positive
[PARENT MS SURVEY]
Survey Start Mass				50.0
Survey End Mass					1700.0
Parent Survey Low CE (V)			10.0
TIC Threshold					5.0
Survey Scan Time				0.1
Survey Interscan Time				0.0
Survey Data Format				Centroid
Analyser					Resolution Mode
ADC Sample Frequency (GHz)			3.0
TargetEnhancementMass2				69.0
TargetEnhancementMass3				1.75
Survey Use Tune Page CV				YES
[PRODUCT IONS]
Use High CE Product Ions Mass List File 	NO
High CE Product Ions Mass List Filename		
Product Ions Match Logic			NO
Product Ions Switch Threshold (Intensity/s)	10.0
Product Ions Switch Detection Window +/- (mDa)	100.0
Product Ions Retention Time Window +/- (sec)	10.0
[NEUTRAL LOSS]
Use Neutral Loss Mass List File 		NO
Neutral Loss Mass List Filename			
Neutral Loss Match Logic			OR
Neutral Loss Switch Threshold (Intensity/s)	10.0
Neutral Loss Switch Detection Window +/- (mDa)	100.0
[MS/MS]
MSMS Start Mass					50.0
MSMS End Mass					1700.0
Number of components				0
Use MSMS to MS Switch After Time		NO
MSMS Switch After Time (sec)			10.0
Absence of Neutral Loss				NO
Absence of Product Ion				NO
MSMS Scan Time (sec)				1.0
MSMS Interscan Time (sec)			0.0
MSMS Data Format				Continuum
Use Tune Page Cone Voltage			YES
Use MS/MS ipr File				NO
Instrument Parameter Filename			
[PEAK DETECTION]
Peak Detection Window				1.0
Use Intensity based Peak Detection		YES
Charge State Tolerance Window			0.2
Charge State Extraction Window			4.0
Deisotope Tolerance Window			0.2
Deisotope Extraction Window			4.0
Discard survey data				NO
[COLLISION ENERGY]
Using Auto Trap MS Collision Energy (eV)	4.000000
Using Auto Transfer MS Collision Energy (eV)	2.000000
[INCLUDE]
Precursor Selection				Everything
[EXCLUDE]
Use Exclude Masses List				NO
Exclude Mass Range				
Use Exclude File Masses				NO
Exclude Mass Filename				
Exclude Window +/- (mDa)			100.0
Exclude Retention Time Window			10.0
Reference Centroid Average			144090248
Reference Frequency				0.0
Reference Cone Voltage				0.0
Dynamic Range					Extended
Calibration					Dynamic 2
 
Function Parameters - Function 2 - TOF PARENT FUNCTION
[ACQUISITION]
Survey Start Time				0.0
Survey End Time					12.0
Survey Ion Mode					ES Mode
Survey Polarity					Positive
[PARENT MS SURVEY]
Survey Start Mass				50.0
Survey End Mass					1700.0
Ramp High Energy from				20.0 to 40.0
TIC Threshold					5.0
Survey Scan Time				0.1
Survey Interscan Time				0.0
Survey Data Format				Centroid
Analyser					Resolution Mode
ADC Sample Frequency (GHz)			3.0
TargetEnhancementMass2				69.0
TargetEnhancementMass3				1.75
Survey Use Tune Page CV				YES
[PRODUCT IONS]
Use High CE Product Ions Mass List File 	NO
High CE Product Ions Mass List Filename		
Product Ions Match Logic			NO
Product Ions Switch Threshold (Intensity/s)	10.0
Product Ions Switch Detection Window +/- (mDa)	100.0
Product Ions Retention Time Window +/- (sec)	10.0
[NEUTRAL LOSS]
Use Neutral Loss Mass List File 		NO
Neutral Loss Mass List Filename			
Neutral Loss Match Logic			OR
Neutral Loss Switch Threshold (Intensity/s)	10.0
Neutral Loss Switch Detection Window +/- (mDa)	100.0
[MS/MS]
MSMS Start Mass					50.0
MSMS End Mass					1700.0
Number of components				0
Use MSMS to MS Switch After Time		NO
MSMS Switch After Time (sec)			10.0
Absence of Neutral Loss				NO
Absence of Product Ion				NO
MSMS Scan Time (sec)				1.0
MSMS Interscan Time (sec)			0.0
MSMS Data Format				Continuum
Use Tune Page Cone Voltage			YES
Use MS/MS ipr File				NO
Instrument Parameter Filename			
[PEAK DETECTION]
Peak Detection Window				1.0
Use Intensity based Peak Detection		YES
Charge State Tolerance Window			0.2
Charge State Extraction Window			4.0
Deisotope Tolerance Window			0.2
Deisotope Extraction Window			4.0
Discard survey data				NO
[COLLISION ENERGY]
Trap MS Collision Energy Low (eV)		20.0
Trap MS Collision Energy High (eV)		40.0
Using Auto Transfer MS Collision Energy (eV)	2.000000
[INCLUDE]
Precursor Selection				Everything
[EXCLUDE]
Use Exclude Masses List				NO
Exclude Mass Range				
Use Exclude File Masses				NO
Exclude Mass Filename				
Exclude Window +/- (mDa)			100.0
Exclude Retention Time Window			10.0
Reference Centroid Average			138245624
Reference Frequency				0.0
Reference Cone Voltage				0.0
[EXPRESSION]
Collision Energy Ramp Start (eV)		20.0
Collision Energy Ramp End (eV)			40.0
Calibration					Dynamic 2
 
Function Parameters - Function 3 - TOF PARENT FUNCTION
[ACQUISITION]
Survey Start Time				0.0
Survey End Time					12.0
Survey Ion Mode					ES Mode
Survey Polarity					Positive
[PARENT MS SURVEY]
Survey Start Mass				50.0
Survey End Mass					1700.0
Parent Survey High CE (V)			30.0
TIC Threshold					5.0
Survey Scan Time				1.0
Survey Interscan Time				0.1
Survey Data Format				Centroid
Analyser					Resolution Mode
ADC Sample Frequency (GHz)			3.0
TargetEnhancementMass2				69.0
TargetEnhancementMass3				1.75
Survey Use Tune Page CV				YES
[PRODUCT IONS]
Use High CE Product Ions Mass List File 	NO
High CE Product Ions Mass List Filename		
Product Ions Match Logic			NO
Product Ions Switch Threshold (Intensity/s)	10.0
Product Ions Switch Detection Window +/- (mDa)	100.0
Product Ions Retention Time Window +/- (sec)	10.0
[NEUTRAL LOSS]
Use Neutral Loss Mass List File 		NO
Neutral Loss Mass List Filename			
Neutral Loss Match Logic			OR
Neutral Loss Switch Threshold (Intensity/s)	10.0
Neutral Loss Switch Detection Window +/- (mDa)	100.0
[MS/MS]
MSMS Start Mass					100.0
MSMS End Mass					1500.0
Number of components				1
Use MSMS to MS Switch After Time		NO
MSMS Switch After Time (sec)			10.0
Absence of Neutral Loss				NO
Absence of Product Ion				NO
MSMS Scan Time (sec)				1.0
MSMS Interscan Time (sec)			0.1
MSMS Data Format				Continuum
Use Tune Page Cone Voltage			YES
Use MS/MS ipr File				NO
Instrument Parameter Filename			
[PEAK DETECTION]
Peak Detection Window				1.0
Use Intensity based Peak Detection		YES
Charge State Tolerance Window			0.2
Charge State Extraction Window			4.0
Deisotope Tolerance Window			0.2
Deisotope Extraction Window			4.0
Discard survey data				NO
[COLLISION ENERGY]
Using Auto Trap MS Collision Energy (eV)	4.000000
Using Auto Transfer MS Collision Energy (eV)	2.000000
[INCLUDE]
Precursor Selection				Everything
[EXCLUDE]
Use Exclude Masses List				NO
Exclude Mass Range				
Use Exclude File Masses				NO
Exclude Mass Filename				
Exclude Window +/- (mDa)			100.0
Exclude Retention Time Window			10.0
Reference Centroid Average			141026872
Reference Frequency				0.0
Reference Cone Voltage				0.0
Dynamic Range					Extended
Calibration					Dynamic 2
 
