# Supplementary material for: Echium amoenum and Rosmarinic Acid Suppress the Growth and Metastasis of Gastric Cancer AGS Cells by Promoting Apoptosis and Inhibiting EMT
Source: Int J Mol Sci. 2024 Nov 30;25(23):12909. doi: 10.3390/ijms252312909 (PMC11641741; doi:10.3390/ijms252312909)
Supplement: Supplementary file 1 [file ijms-25-12909-s001.zip › EAEC & RA_Mass analysis raw data/Data/Test.raw/_INLET.INF]

ACE Experimental Record


Inlet Method File: c:\project_2023\prof_hj jung\20230911.pro\acqudb\20230911

---------------------   Run method parameters   ----------------

-- PUMP --

Waters Acquity SDS
 Run Time: 12.00 min
 Comment:  
 Solvent Selection A: A2 
 Solvent Selection B: B1 
 Low Pressure Limit: 0 psi
 High Pressure Limit: 15000 psi
 Solvent Name A: 0.1% TFA in Water 
 Solvent Name B: Acetonitrile 
 Switch 1: No Change 
 Switch 2: No Change 
 Switch 3: No Change 
 Seal Wash: 12.0 min
 Chart Out 1: System Pressure 
 Chart Out 2: %B 
 System Pressure Data Channel: No 
 Flow Rate Data Channel: No 
 %A Data Channel: No 
 %B Data Channel: No 
 Primary A Pressure Data Channel: No 
 Accumulator A Pressure Data Channel: No 
 Primary B Pressure Data Channel: No 
 Accumulator B Pressure Data Channel: No 
 Degasser Pressure Data Channel: No 
 [Gradient Table]
  Time(min) Flow Rate(mL/min) %A %B Curve 
 1. Initial 0.300 95.0 5.0 Initial 
 2. 7.00 0.300 0.0 100.0 6 
 3. 9.50 0.300 0.0 100.0 6 
 4. 9.60 0.300 95.0 5.0 6 
 5. 12.00 0.300 95.0 5.0 6 
 Run Events: Yes 
 Gradient Start (Relative to Injection): 0 uL
 2D Repeat: No 

-- END PUMP --

-- DETECTOR -- 

Waters Acquity PDA

 Run Time: 12.00 min
 PDA Detector Type: UPLC LG 500 nm 
 Lamp: On 
 Sampling Rate: 20 points/sec
 Filter Time Constant: 0.1000 sec
 Exposure Time: Auto msec
 Negative Absorbance Margin: -0.07 AU
 Interpolate 2nd order filter Region: No 
 Use UV Blocking Filter: No 
3D Channel...
 Range: 190  - 500  
 Resolution: 1.2 nm
Channel 1...
 Data Mode: Absorbance at 254  
 Resolution: 1.2 nm
 Initial Switch 1: No Change 
 Pulse Width: 1.0 sec
 Rect Wave Period: 0.2 sec


-- END DETECTOR -- 

-- DETECTOR -- 

Waters Acquity CM

 Target Column Temperature: 35.0 °C
 Temperature Alarm Band: 5.0 °C
 Shutdown all columns: No 
 Column Valve Position: Column 1 
 Equilibration Time: 0.1 min
 Active Preheater: Disabled 
 External Valve 1: No Change 
 External Valve 2: No Change 
 External Valve 3: No Change 
 Comment:  
 Column Temperature Data Channel: No 
 Preheater Temperature Data Channel: No 


-- END DETECTOR -- 

-- AUTOSAMPLER --

Waters Acquity AutoSampler 
 Run Time: 12.00 min
 Comment:  
 Load Ahead: Disabled 
 Injection Mode: Partial Loop With Needle Overfill 
 LoopOffline: Disable 
 Weak Wash Solvent Name: 10% Methanol 
 Weak Wash Volume: 600 uL
 Strong Wash Solvent Name: Methanol 
 Strong Wash Volume: 200 uL
 Target Column Temperature: Off °C
 Column Temperature Alarm Band: Disabled 
 Target Sample Temperature: 15.0 °C
 Sample Temperature Alarm Band: Disabled 
 Full Loop Overfill Factor: Automatic 
 Syringe Draw Rate: Automatic 
 Needle Placement: Automatic 
 Pre-Aspirate Air Gap: Automatic 
 Post-Aspirate Air Gap: Automatic 
 Column Temperature Data Channel: No 
 Ambient Temperature Data Channel: No 
 Sample Temperature Data Channel: No 
 Sample Organizer Temperature Data Channel: No 
 Sample Pressure Data Channel: No 
 Preheater Data Channel: No 
 Switch 1: No Change 
 Switch 2: No Change 
 Switch 3: No Change 
 Switch 4: No Change 
 Chart Out: Sample Pressure 
 Sample Temp Alarm: Disabled 
 Column Temp Alarm: Disabled 
 Run Events: Yes 
 Needle Overfill Flush: Automatic 
 No Injection: No 
 Active Preheater: Disabled 


Sample Run Injection Parameter

Injection Volume (ul)   -   0.00
-- END AUTOSAMPLER --

----------------------------  oOo  -----------------------------


End of experimental record.


------------------- Waters Acquity SDS Postrun Report  ---------------


 Software Version: 1.73.3499 

 Firmware Version: 1.72.415 (Aug 27 2018) 

 Checksum: 0x19251b64 

 Serial Number: K11UPB516A 

 Minimum System Pressure: 3682.3 

 Maximum System Pressure: 9167.2 

 Average System Pressure: 6836.3 

 Minimum Degasser Pressure: 0.8 

 Maximum Degasser Pressure: 0.8 

 Average Degasser Pressure: 0.8 


----------------------------  oOo  -----------------------------


------------------- Waters Acquity SM Postrun Report  ---------------


 Software Version: 1.73.4159 

 Firmware Version: 1.65.375 (Mar 26 2015) 

 Checksum: 0x42c0e8cb 

 Serial Number: M11UPA514M 

 Sample Syringe Size: 100.0 

 Sample Loop Size: 10.0 

 Needle Size: 30.0 

 Minimum Sample Temperature: 14.8 

 Maximum Sample Temperature: 14.9 

 Average Sample Temperature: 14.9 

 Minimum Column Temperature: 0.0 

 Maximum Column Temperature: 0.0 

 Average Column Temperature: 0.0 

 Measured Loop Volume: 0.000 

 Measured Loop Volume No Pressure: 0.000 


----------------------------  oOo  -----------------------------


------------------- Generic Instrument Postrun Report  ---------------


 Software Version: 1.70.2074 

 Firmware Version: 1.70.6367 (Jan 25 2018) 

 Checksum: 0xdf9b3a2e 

 Serial Number: K11UPD571A 

 Lamp On/Off Event: No 

 Lamp Life: 1080.00 hours

 Lamp Serial Number: 2C1BB911 

 Exposure Time: 50.000 msec

 Lambda1: 187.315 

 Lambda512: 502.495 

 Flow Cell Type: Analytical LG 

 Flow Cell Path Length: 10.000 mm

 Flow Cell Volume: 0.500 microliters

 Flow Cell Serial Number: PDA10-22407 

 Flow Cell Part Number: 205015017 

 Optics Temperature Stabilzation Setting: Normal Temperature 


----------------------------  oOo  -----------------------------


------------------- Waters Acquity CM Postrun Report  ---------------


 Software Version: 1.73.3359 

 Firmware Version: 1.40.74 (Oct 27 2011) 

 Checksum: 0x8e9d1dc0 

 Serial Number: G11UPM395G 

 Valve Position: 1 

 ColumnType: ACQUITY UPLC® BEH C18 1.7µm 

 Column Serial Number: 04323222725108 

 Column Part Number: 186002352 

 Total Injections on Column: 38 

 Minimum Column Temperature: 35.0 °C

 Maximum Column Temperature: 35.0 °C

 Average Column Temperature: 35.0 °C


----------------------------  oOo  -----------------------------
