# Supplementary material for: Echium amoenum and Rosmarinic Acid Suppress the Growth and Metastasis of Gastric Cancer AGS Cells by Promoting Apoptosis and Inhibiting EMT
Source: Int J Mol Sci. 2024 Nov 30;25(23):12909. doi: 10.3390/ijms252312909 (PMC11641741; doi:10.3390/ijms252312909)
Supplement: Supplementary file 1 [file ijms-25-12909-s001.zip › EAEC & RA_Mass analysis raw data/Project.Ini]

[Project]
Description=
Compounds File Type=MassLynx 3.x (*.SPL)|*.spl|,spl,1,,
Analysis File Type=MassLynx 3.x (*.SPL)|*.spl|,spl,1,,
[LC Method]
Current=
Directory=ACQUDB
Extension=LCC
[GC Method]
Current=
Directory=ACQUDB
Extension=GCC
[Robot Method]
Current=
Directory=ACQUDB
Extension=RTS
[AS Method]
Current=
Directory=ACQUDB
Extension=LTS
[LCAS Method]
Current=
Directory=ACQUDB
Extension=LTS
[GCAS Method]
Current=
Directory=ACQUDB
Extension=ATS
[Inlet Method]
Current=
Directory=ACQUDB
Extension=GCC
[MS Tune]
Current=20230911.ipr
Directory=ACQUDB
Extension=IPR
[MS Method]
Current=
Directory=ACQUDB
Extension=EXP
[Peak List]
Current=
Directory=PeakDB
Extension=pdb
[Quantify Calibration]
Current=
Directory=CurveDB
Extension=cdb
[Quantify Method]
Current=
Directory=MethDB
Extension=mdb
[SampleList]
Current=
Directory=SampleDB
Extension=spl
[Raw Data]
Current=
Directory=Data
Extension=raw
[GCLynx Compare Method]
Current=20230911.CPM
Directory=METHDB
Extension=CPM
[GCLynx Identify Method]
Current=20230911.IDM
Directory=METHDB
Extension=IDM
[QuanLynx Export File]
Current=20230911.TXT
Directory=
Extension=TXT
[QuanLynx Cal File]
Current=20230911.CDB
Directory=CURVEDB
Extension=CDB
[QuanLynx Quan Method]
Current=20230911.MDB
Directory=METHDB
Extension=MDB
[QuanLynx PostProcess Macro]
Current=20230911.EXE
Directory=
Extension=EXE
[QuanLynx PreProcess Macro]
Current=20230911.EXE
Directory=
Extension=EXE
[QuanLynx Analytical List]
Current=20230911.SPL
Directory=SAMPLEDB
Extension=SPL
[QuanLynx Optimisation List]
Current=20230911.SPL
Directory=SAMPLEDB
Extension=SPL
[QuanLynx Method]
Current=20230911.QLM
Directory=METHDB
Extension=QLM
[Fraction Method]
Current=20230911.FRC
Directory=ACQUDB
Extension=FRC
[Saved Calibration]
Current=
Directory=ACQUDB
Extension=CAL
[Solids Probe Method]
Current=
Directory=ACQUDB
Extension=PRB
[DCI Method]
Current=
Directory=ACQUDB
Extension=DCI
[TSP Method]
Current=
Directory=ACQUDB
Extension=TSP
[Probe Method]
Current=
Directory=ACQUDB
Extension=DCI
[ProfileLynx Experiment Types]
Current=20230911.XML
Directory=
Extension=XML
[ProfileLynx Calibration]
Current=20230911.PLC
Directory=CURVEDB
Extension=PLC
[ProfileLynx Method]
Current=20230911.PLM
Directory=METHDB
Extension=PLM
[MarkerLynx Method]
Current=20230911.MLM
Directory=METHDB
Extension=MLM
[Quantify Layout]
Current=20230911.qlt
Directory=
Extension=qlt
